# Supplementary material for: Prediction models for COVID-19 disease outcomes
Source: Emerg Microbes Infect. 2024 Jun 3;13(1):2361791. doi: 10.1080/22221751.2024.2361791 (PMC11182058; doi:10.1080/22221751.2024.2361791)
Supplement: Supplemental Material [file TEMI_A_2361791_SM0096.zip]

Archive with 6 entries (6 files):
- Code and Data/ViHOP_Data_Hospitalization.xlsx
- Code and Data/ViHOP_Data_ICU.xlsx
- Code and Data/ViHOP_Data_LongCOVID.xlsx
- Code and Data/ViHOP_Hospitalization.ipynb
- Code and Data/ViHOP_ICU.ipynb
- Code and Data/ViHOP_LongCOVID.ipynb
