# Supplementary material for: Prediction models for COVID-19 disease outcomes
Source: Emerg Microbes Infect. 2024 Jun 3;13(1):2361791. doi: 10.1080/22221751.2024.2361791 (PMC11182058; doi:10.1080/22221751.2024.2361791)
Supplement: Supplemental Material [file TEMI_A_2361791_SM0096.zip › Code and Data/ViHOP_LongCOVID.ipynb]

# %% [markdown]
#  COVID-19 ViHOP for Long COVID

**Author: Cynthia Tang**

# %% [markdown]
## Setup Workspace

# %% [markdown]
### System information

# %% [code]
### Import and print system information
import sys
import pandas as pd
import numpy as np
import sklearn
import shap
import xgboost as xgb
import matplotlib
import matplotlib.pyplot as plt
import imblearn

print("System Information:")
print('Python: {}'.format(sys.version))
print('numpy: {}'.format(np.__version__))
print('pandas: {}'.format(pd.__version__))
print('sklearn: {}'.format(sklearn.__version__))
print('shap: {}'.format(shap.__version__))
print('xgboost: {}'.format(xgb.__version__))
print('matplotlib: {}'.format(matplotlib.__version__))
print('imblearn: {}'.format(imblearn.__version__))

#Oversampling
from imblearn.over_sampling import RandomOverSampler, SMOTE
from imblearn.metrics import classification_report_imbalanced

#Machine learning libraries
from sklearn.preprocessing import StandardScaler
from sklearn.model_selection import train_test_split, GridSearchCV #, StratifiedKFold #, random_state=42, cross_val_score
from sklearn.linear_model import LogisticRegression, Lasso
from sklearn.svm import SVC
from sklearn.ensemble import RandomForestClassifier, GradientBoostingClassifier, ExtraTreesClassifier
from sklearn.naive_bayes import GaussianNB
from sklearn.tree import DecisionTreeClassifier
from sklearn.neural_network import MLPClassifier
from sklearn.calibration import CalibratedClassifierCV
from sklearn.neighbors import KNeighborsClassifier
from sklearn.pipeline import Pipeline

#Evaluation
from sklearn.metrics import f1_score, accuracy_score, precision_score, recall_score, roc_auc_score, average_precision_score, brier_score_loss, roc_curve, auc, confusion_matrix
from sklearn.datasets import make_classification
from scipy.stats import sem, t

#Set random seed for reproducibility
np.random.seed(42)

# %% [markdown]
## Import Data

# %% [code]
#Import data
lc_host = pd.read_csv('data/cns_long.csv') #Host data
lc_host.columns = lc_host.columns.str.replace(r'cns_long.', '') #Clean up column names
substitutions = pd.read_excel('data/SeqFeatureMatrix.xlsx') #Virus data

#Merge host data with virus data:
lc_host_virus = lc_host.merge(substitutions, on = 'BarCode', how = 'left')
lc_host_virus = lc_host_virus.dropna() #Remove NA (keep only individuals with sequences)

#Drop identifier and date columns:
lc_host_virus2 = lc_host_virus.drop('swab', axis=1)
lc_host_virus2 = lc_host_virus2.drop('BarCode', axis=1)

#Set age and ct-value to numeric:
lc_host_virus2[['age','ct']] = lc_host_virus2[['age','ct']].astype('float32')

for col in lc_host_virus2.columns[30:]:
    lc_host_virus2[col] = lc_host_virus2[col].astype('float32')
    
combined_aa = lc_host_virus2 #Full clinical + virus amino acid dataset

# remap classification
classification_mapping = {
    'Isolated': 0,
    'Large.rural': 2,
    'Small.rural': 1,
    'Urban': 3
}

#Generate substitutions and outcomes only and dataset:
virus_aa = lc_host_virus2.drop(lc_host_virus2.columns[:28], axis=1) #Virus amino acid only dataset

combined_who = pd.read_csv('data/voc_long.csv') 
combined_who.columns = combined_who.columns.str.replace(r'voc_long.', '') #Clean up column names
combined_who = combined_who.dropna() #Remove NA (keep only individuals with sequences)
#Drop identifier and date columns:
combined_who = combined_who.drop('swab', axis=1)
combined_who = combined_who.drop('BarCode', axis=1)
combined_who[['age','ct']] = combined_who[['age','ct']].astype('float32') #Clinical + virus WHO Clade

# Replace 'Classification_' with an empty string to get the specific category
combined_who['classification'] = combined_who.filter(like='Classification_').idxmax(axis=1).str.replace('Classification_', '')
combined_who['classification'] = combined_who['classification'].map(classification_mapping)
combined_who = combined_who.drop('Classification_Isolated', axis=1)
combined_who = combined_who.drop('Classification_Large.rural', axis=1)
combined_who = combined_who.drop('Classification_Small.rural', axis=1)
combined_who = combined_who.drop('Classification_Urban', axis=1)

clinic_data = pd.read_csv('data/111123_LongCoV_ClinicalDataOnly_noCt.csv') 
#Drop identifier and date columns:
clinic_data = clinic_data.drop('swab', axis=1)
clinic_data = clinic_data.drop('BarCode', axis=1)

#Set age and ct-value to numeric:
clinic_data[['age']] = clinic_data[['age']].astype('float32')
# Assuming 'df' is your DataFrame
clinic_data = pd.get_dummies(clinic_data, columns=['race_final'], prefix='race')

clinic_data = clinic_data.drop('sepsis2', axis=1)
clinic_data = clinic_data.drop('cpr', axis=1)
clinic_data = clinic_data.drop('ards', axis=1)
clinic_data = clinic_data.drop('ct', axis=1)
clinic_data = clinic_data.drop('co_bacterial_infection', axis=1)
clinic_data = clinic_data.drop('co_viral_infection', axis=1)

clinic_data = clinic_data.astype({col: 'int64' for col in clinic_data.columns if clinic_data[col].dtype == 'uint8'})

# %% [markdown]
## Include Synergistic Spike substitutions
#### At 7 A, the following contact residue pairs were identified on the Spike gene that were also seen in our sequences: 212-213, 221-222, 307-308, 371-373, 373-375, 375-376, 405-408, 439-440, 439-498, 452-493, 452-494, 493-494, 494-496, 496-498, 498-501, 501-505, 653-655, 950-954, and 981-982


# %% [code]
# List of x, y pairs (column names from the DataFrame)
pair_list = [('S_L212I', 'S_V213G'), ('S_S221L', 'S_A222V'), ('S_T307I', 'S_V308L'), ('S_S371F', 'S_S373P'), 
('S_S371L', 'S_S373P'), ('S_S373P', 'S_S375F'), ('S_S375F', 'S_T376A'), ('S_D405N', 'S_R408S'), 
('S_N439K', 'S_N440K'), ('S_N439K', 'S_Q498R'), ('S_L452Q', 'S_Q493R'), ('S_L452Q', 'S_Q493R'), 
('S_L452Q', 'S_S494P'), ('S_L452Q', 'S_S494P'), ('S_Q493R', 'S_S494P'), ('S_S494P', 'S_G496S'), 
('S_G496S', 'S_Q498R'), ('S_Q498R', 'S_N501Y'), ('S_N501Y', 'S_Y505H'), ('S_A653V', 'S_H655Y'), 
('S_D950N', 'S_Q954H'), ('S_L981F', 'S_S982A')]  

# Create new dataframes for each calculation type
virus_aa_pw = combined_aa.copy()
virus_aa_1norm = combined_aa.copy()
virus_aa_2norm = combined_aa.copy()

# Loop through each pair in the pair_list
for pair in pair_list:
    x_col, y_col = pair
    
    # Calculate pairwise product 
    virus_aa_pw[f'{x_col}_{y_col}_Pairwise'] = combined_aa[x_col] * combined_aa[y_col]
    
    # Calculate 1-norm distance 
    virus_aa_1norm[f'{x_col}_{y_col}_1Norm'] = combined_aa[x_col].abs() + combined_aa[y_col].abs()
    
    # Calculate 2-norm distance 
    virus_aa_2norm[f'{x_col}_{y_col}_2Norm'] = np.sqrt(combined_aa[x_col]**2 + combined_aa[y_col]**2)

# %% [markdown]
## Set up  

# %% [markdown]
### Define models and model hyperparameters to be tested

# %% [code]
models = [
    ('RandomForest', RandomForestClassifier(),
     {
         'model__n_estimators': [10, 100, 200, 300, 500, 700, 1000],
         'model__max_depth': [None, 3, 5, 10, 20, 30, 50, 100],
         'model__max_features': [0.1, 0.25, 0.5],
         'model__criterion': ['gini', 'entropy']
     }),
    ('GradientBoosting', GradientBoostingClassifier( max_features='log2'),
     {
         'model__n_estimators': [50, 100, 150, 500, 700],
         'model__learning_rate': [0.01, 0.1, 0.2],
         'model__max_depth': [2, 3, 4, 5]
     }),
    ('SVC', SVC(probability=True, gamma=0.1, coef0=10.0),
     {
         'model__C': [0.001, 0.01, 0.1, 1],
         'model__kernel': ['linear', 'rbf', 'poly'],
         'model__degree': [1, 3, 5]
     }),
    ('ExtraTrees', ExtraTreesClassifier(criterion='entropy', max_features="log2"),
     {
         'model__n_estimators': [100, 200, 300, 1000, 1500],
         'model__max_depth': [None, 10, 20, 30]
     }),
    ('LogisticRegression', LogisticRegression(max_iter=10000),
     {
         'model__C': [0.1, 1, 1.5, 2, 5, 10, 20],
         'model__penalty': ['l1', 'l2'],
         'model__solver': ['liblinear', 'saga']
     }),
    ('NeuralNetwork', MLPClassifier(max_iter=10000),
     {
         'model__hidden_layer_sizes': [(50,), (100, 50), (100,)],
         'model__activation': ['logistic', 'tanh', 'relu'],
         'model__alpha': [0.0001, 0.001, 0.01]
     }),
    ('NaiveBayes', GaussianNB(), {}),
    ('DecisionTree', DecisionTreeClassifier(),
     {
         'model__max_depth': [None, 1, 2, 10, 20, 30],
         'model__min_samples_split': [2, 5, 10],
         'model__splitter': ['random', 'best'],
         'model__min_samples_leaf': [1, 2, 10]
     }),
    ('KNN', KNeighborsClassifier(),
     {
         'model__n_neighbors': [3, 5, 7],
         'model__weights': ['uniform', 'distance'],
     }),
    ('MLP', MLPClassifier(max_iter=100000),
     {
         'model__solver': ['adam'],
         'model__learning_rate': ['constant', 'invscaling', 'adaptive'],
         'model__hidden_layer_sizes': [(10, 7, 3), (30, 20, 12), (50, 35, 25), (70, 50, 35)],
         'model__alpha': [0.0001, 0.001],
         'model__activation': ['identity', 'logistic', 'tanh', 'relu']
     })
]


# %% [markdown]
## Feature Encoding

* Binary variables: No change
* Age and ct: Bin (now ordinal categories) and use label encoding with 0-17 years for the age reference group and low ct for the ct reference group to avoid collinearity.
* Numeric variables: Standardize (Number of COVID-19 vaccines, Number of metabolic syndrome conditions)

# %% [markdown]
### Create list of datasets

# %% [code]
datasets = [
    ('clinic_data', clinic_data),
    ('virus_aa', virus_aa),
    ('virus_aa_pw', virus_aa_pw),
    ('virus_aa_1norm', virus_aa_1norm),
    ('virus_aa_2norm', virus_aa_2norm),
    ('combined_aa', combined_aa),
    ('combined_who', combined_who)
]

# %% [markdown]
### Bin and encode age and ct

# %% [code]
datasets2 = []

# Define label encoding mappings
age_label_mapping = {'0-17 years': 0, '18-49 years': 1, '50-64 years': 2, '≥65 years': 3}
ct_label_mapping = {'low': 0, 'moderate': 1, 'high': 2}

# Apply binning and encoding to each DataFrame in the original list
for name, df in datasets:
    if 'age' in df.columns:
        # Bin the 'age' column
        df['age_bins'] = pd.cut(df['age'], bins=[0, 17, 50, 65, float('inf')], labels=['0-17 years', '18-49 years', '50-64 years', '≥65 years'], right=False)
        
        # Map the 'age_bins' column to numerical values
        df['age_bins'] = df['age_bins'].map(age_label_mapping)
        
        # Drop the original 'age' column
        df = df.drop('age', axis=1)
        df[['age_bins']] = df[['age_bins']].astype('int64')

    if 'ct' in df.columns:
        # Bin the 'ct' column
        df['ct_bins'] = pd.cut(df['ct'], bins=[-float('inf'), 25, 30, float('inf')], labels=['high', 'moderate', 'low'], right=False)
        
        # Map the 'ct_bins' column to numerical values
        df['ct_bins'] = df['ct_bins'].map(ct_label_mapping)
        
        # Drop the original 'ct' column
        df = df.drop('ct', axis=1)
        df[['ct_bins']] = df[['ct_bins']].astype('int64')

    # Append the updated or original DataFrame to the new list
    datasets2.append((name, df))


# %% [code]
#Save datasets:
excel_writer = pd.ExcelWriter('111123_lc_datasets.xlsx')

# Iterate through the datasets list and export each dataframe as a sheet in the Excel file
for dataset_name, data in datasets2:
    data.to_excel(excel_writer, sheet_name=dataset_name, index=False)

# Save the Excel file
excel_writer.save()

# %% [markdown]
## Test pipelines

# %% [code]
# Create a list to store the results:
results_list = []
curve_dfs = {}
import traceback

# Iterate through the datasets
for dataset_name, dataframe in datasets2:
    print(f"Processing dataset: {dataset_name}")

    # Split the data into features (X) and target (y)
    X = dataframe.drop('longhauler_final', axis=1)
    y = dataframe['longhauler_final']

    # Split the data into training and testing sets (80% train, 20% test)
    X_train, X_test, y_train, y_test = train_test_split(X, y, test_size=0.2, random_state=42)

    # Oversampling techniques to test
    oversampling_names = ['None','Random Oversampling','SMOTE']

    for feature_selection in [True, False]:
        # If feature_selection is True, perform feature selection, else use all features
        if feature_selection:
            lasso_params = {'alpha': [0.001, 0.01, 0.1, 1.0]}
            lasso = GridSearchCV(Lasso(), lasso_params, cv=10, scoring='roc_auc')
            lasso.fit(X_train, y_train)
            selected_feature_indices = np.where(lasso.best_estimator_.coef_ != 0)[0]
            selected_feature_names = X_train.columns[selected_feature_indices]
        else:
            selected_feature_names = X_train.columns  # Use all features

        for oversampling_name in oversampling_names:
            for model_name, model, param_grid in models:
                try:
                    print(f"Processing oversampler: {oversampling_name}")

                    if oversampling_name != 'None':
                        if oversampling_name == 'Random Oversampling':
                            oversampler = RandomOverSampler(sampling_strategy='auto', random_state=42)
                        elif oversampling_name == 'SMOTE':

                            oversampler = SMOTE(sampling_strategy='auto', random_state=42)
                                
                        X_train_resampled, y_train_resampled = oversampler.fit_resample(
                            X_train[selected_feature_names],
                            y_train
                        )
                    else:
                        # No oversampling
                        X_train_resampled, y_train_resampled = X_train[selected_feature_names], y_train

                    model_pipeline = Pipeline([
                        ('model', model)
                    ])

                    # Perform hyperparameter tuning using GridSearchCV
                    print(f"Processing algorithm: {model_name}")

                    grid_search = GridSearchCV(model_pipeline, param_grid, cv=10, scoring='roc_auc', n_jobs=-1)
                    grid_search.fit(X_train_resampled, y_train_resampled)

                    # Get the best model from the grid search
                    best_model = grid_search.best_estimator_.named_steps['model']

                    print(f"Evaluating model on test set")
                    # Evaluate the best model on the test set
                    y_pred = best_model.predict(X_test[selected_feature_names])
                    y_pred_proba = best_model.predict_proba(X_test[selected_feature_names])
                    fpr, tpr, _ = roc_curve(y_test, y_pred_proba[:, 1])
                    auroc = auc(fpr, tpr)
                    accuracy = accuracy_score(y_test, y_pred)
                    tn, fp, fn, tp = confusion_matrix(y_test, y_pred).ravel()
                    sensitivity = tp / (tp + fn)
                    specificity = tn / (tn + fp)
                    precision = precision_score(y_test, y_pred, zero_division=0.0)
                    recall = recall_score(y_test, y_pred)

                    # Calculate confidence intervals for F1 and F1 macro

                    # Number of bootstrap samples
                    num_samples = 1000  # You can adjust this as needed

                    # Initialize empty lists to store the bootstrapped F1 scores and F1 macro scores
                    bootstrapped_f1_scores = []
                    bootstrapped_f1_macro_scores = []

                    # Perform bootstrapping for F1 and F1 macro
                    for _ in range(num_samples):
                        # Sample with replacement from your F1 scores (y_pred is a list of your F1 scores)
                        bootstrap_sample = np.random.choice(y_pred, len(y_pred), replace=True)

                        # Calculate the F1 score for the bootstrap sample
                        bootstrap_f1 = f1_score(y_test, bootstrap_sample)

                        # Calculate the F1 macro score for the bootstrap sample
                        bootstrap_f1_macro = f1_score(y_test, bootstrap_sample, average='macro')

                        # Append the bootstrap F1 and F1 macro scores to the lists
                        bootstrapped_f1_scores.append(bootstrap_f1)
                        bootstrapped_f1_macro_scores.append(bootstrap_f1_macro)

                    # Calculate the 95% confidence intervals for F1 and F1 macro
                    f1_ci = np.percentile(bootstrapped_f1_scores, [2.5, 97.5])
                    f1_macro_ci = np.percentile(bootstrapped_f1_macro_scores, [2.5, 97.5])

                    # Calculate the actual F1 and F1 macro scores
                    f1_score_value = f1_score(y_test, y_pred)
                    f1_macro_score_value = f1_score(y_test, y_pred, average='macro')

                    # Format the results as strings
                    f1_lower_bound = f1_ci[0]
                    f1_upper_bound = f1_ci[1]
                    f1_full = f"{f1_score_value} ({f1_lower_bound}, {f1_upper_bound})"

                    macro_lower_bound = f1_macro_ci[0]
                    macro_upper_bound = f1_macro_ci[1]
                    f1_macro_full = f"{f1_macro_score_value} ({macro_lower_bound}, {macro_upper_bound})"

                    print(f"Adding results to list")

                    # Add the results to the list
                    results_list.append({
                        'Dataset': dataset_name,
                        'Model': model_name,
                        'Resampling': oversampling_name,
                        'Feature_Selection_Included': feature_selection,
                        'Lasso Alpha': lasso.best_params_['alpha'],
                        'Selected_Features': ', '.join(selected_feature_names),
                        'Hyperparameters': grid_search.best_params_,
                        'Best Model': str(best_model),
                        'AUROC': auroc,
                        'Accuracy': accuracy,
                        'Sensitivity': sensitivity,
                        'Specificity': specificity,
                        'Precision': precision,
                        'Recall': recall,
                        'F1': f1_full,
                        'F1 Macro': f1_macro_full
                    })

                    # Store y_test, y_pred, and y_pred_proba in a DataFrame including dataset name, oversampler name, algorithm name, best model, and optimal threshold
                    array_result = {
                        "Dataset": [dataset_name] * len(y_test),
                        "Resampling": [oversampling_name] * len(y_test),
                        "Feature_Selection_Included": feature_selection,
                        "Model": [model_name] * len(y_test),
                        "Best Model": [str(best_model)] * len(y_test),  # Convert the best_model to a string
                        "y_test": y_test,
                        "y_pred": y_pred,
                        "y_pred_proba": y_pred_proba[:, 1],
                    }

                    # Create a DataFrame from the dictionary and store it in curve_dfs
                    curve_dfs[(dataset_name, oversampling_name, feature_selection, model_name)] = pd.DataFrame(array_result)

                    print(f"Complete {dataset_name} - {oversampling_name} - {model_name}")

                except Exception as e:
                    # Print the full traceback
                    traceback.print_exc()
                    print(f"Error processing {oversampling_name} - {model_name}: {e}")
                    continue


# %% [code]
# Create a DataFrame from the results list
results_table = pd.DataFrame(results_list)

# Print & save results_table
# print(results_table)
results_table.to_excel('111123_lc_results_table.xlsx', index=False)

# %% [markdown]
## Generate Figures

# %% [markdown]
### AUROC Curves for top 3 pipelines

# %% [code]
import matplotlib.pyplot as plt
from matplotlib.backends.backend_pdf import PdfPages  # Import PdfPages for PDF export

# Sort results_df by ROC AUC in descending order , Filter for specificity & sensitivity > 0.7, and select the top 3 rows
top_results = results_table.query('Specificity > 0.7 & Sensitivity > 0.7').sort_values(by="AUROC", ascending=False).head(3)
unique_combinations = top_results[["Dataset", "Model", "Feature_Selection_Included", "Resampling"]].values.tolist()

# Reorder the combinations to match the order in curve_dfs
unique_combinations_reordered = [(dataset, resampling, included, model) for dataset, model, included, resampling in unique_combinations]

# Filter the DataFrames using the reordered combinations
filtered_curve_dfs = [curve_dfs[key] for key in unique_combinations_reordered if key in curve_dfs]

# Determine the number of rows and columns based on the number of dataframes for the figure
n_dataframes = len(filtered_curve_dfs)
n_cols = min(n_dataframes, 4)  # Set a maximum of 4 columns per row 
n_rows = (n_dataframes + n_cols - 1) // n_cols  # Calculate the number of rows needed

# Create a PDF file for saving the plots
pdf_filename = "111123_lc_best_roc_curves.pdf"  # Specify the PDF file name
pdf_pages = PdfPages(pdf_filename)

# Create a grid of subplots
fig, axes = plt.subplots(n_rows, n_cols, figsize=(12, 4 * n_rows))

# Flatten the axes if it's a single subplot
if n_dataframes == 1:
    axes = [axes]

# Iterate through the selected dataframes and plot ROC curves
for idx, dataset_df in enumerate(filtered_curve_dfs):
    row_idx = idx // n_cols
    col_idx = idx % n_cols

    ax = axes[idx]

    fpr, tpr, _ = roc_curve(dataset_df['y_test'], dataset_df['y_pred_proba'])
    roc_auc = auc(fpr, tpr)

    ax.plot([0, 1], [0, 1], color='black', linestyle='--', lw=2)
    ax.plot(fpr, tpr, color='red', lw=2, label=f'AUROC = {roc_auc:.2f}')

    ax.set_xlim([0.0, 1.0])
    ax.set_ylim([0.0, 1.05])
    ax.set_xlabel('False Positive Rate')
    ax.set_ylabel('True Positive Rate')
    
    # Create a multiline title with line breaks
    dataset_title = dataset_df["Dataset"].iloc[0]
    algorithm_title = dataset_df["Model"].iloc[0]
    oversampler_title = dataset_df["Resampling"].iloc[0]
    feature_selection_included = dataset_df["Feature_Selection_Included"].iloc[0]
    feature_selection_title = "Feature Selection Included" if feature_selection_included else "No Feature Selection"
    title_text = f'Dataset: {dataset_title}\nModel: {algorithm_title}\nResampling: {oversampler_title}\n{feature_selection_title}'
    ax.set_title(title_text)
    
    ax.legend(loc="lower right")

# Remove empty subplots
for i in range(n_dataframes, n_rows * n_cols):
    fig.delaxes(axes.flatten()[i])

plt.tight_layout()
pdf_pages.savefig(fig)
pdf_pages.close()
print(f'PDF file "{pdf_filename}" has been created.')

# %% [markdown]
### Beeswarm plot for feature importance

# %% [code]
#Pull the top dataset:
dataset_name = top_results.iloc[0]['Dataset']

# Extract the matching dataframe:
matching_tuple = next(((name, df) for name, df in datasets2 if name == dataset_name), None)
# Extract the dataframe from the tuple
df = matching_tuple[1] if matching_tuple else None

X = df.drop('longhauler_final', axis=1)
y = df['longhauler_final']

#Use selected features of top model:
import re

# Extract selected features from top_results 
selected_features_str = top_results.iloc[0]['Selected_Features']

# Split the string based on commas and strip whitespaces
selected_feature_names = [feature.strip() for feature in selected_features_str.split(',')]

# Split the data into training and testing sets (80% train, 20% test)
X_train, X_test, y_train, y_test = train_test_split(X[selected_feature_names], y, test_size=0.2, random_state=42)

# Extract resampling from top_results
best_resampling = top_results.iloc[0]['Resampling']

if best_resampling == 'None':
    # No oversampling, use original data
    X_train_resampled, y_train_resampled = X_train, y_train
elif best_resampling == 'Random Oversampling':
    # Use RandomOverSampler
    oversampler = RandomOverSampler(sampling_strategy='auto', random_state=42)
    X_train_resampled, y_train_resampled = oversampler.fit_resample(X_train, y_train)
elif best_resampling == 'SMOTE':
    # Use SMOTEN for categorical features
    oversampler = SMOTEN(sampling_strategy='auto', random_state=42, categorical_features='auto')
    X_train_resampled, y_train_resampled = oversampler.fit_resample(X_train, y_train)
else:
    raise ValueError(f"Invalid resampling technique: {best_resampling}")

# Extract best model from top_results
best_model_str = top_results.iloc[0]['Best Model']

# # Use eval or ast.literal_eval to convert the string representation to a model object
best_model = eval(best_model_str)

# Fit the model with the resampled training data
best_model.fit(X_train_resampled, y_train_resampled)

# Initialize the explainer with the trained model
explainer = shap.Explainer(best_model, X_train_resampled)

# Compute SHAP values for the test dataset
shap_values = explainer.shap_values(X_test[selected_feature_names])

# Plot the feature importance using SHAP values
shap.summary_plot(shap_values, X_test, feature_names=X_test.columns, show=False, plot_size=[10,6])
plt.title("COVID-19 Long COVID Prediction")

# Save the plot as a PDF file
pdf_filename = "111123_lc_feature_Beeswarm.pdf"
plt.savefig(pdf_filename, format='pdf')
plt.close()
plt.show()

# %% [markdown]
### Statistical assessment of selected features with forest plot

# %% [code]
import statsmodels.api as sm
import matplotlib.pyplot as plt

# Fit the logistic regression model
X2 = sm.add_constant(X[selected_feature_names])
model_lr = sm.Logit(y, X2).fit()

# Create a DataFrame for odds ratio and confidence intervals
params = model_lr.params
conf_int = model_lr.conf_int()
odds = pd.DataFrame({'Odds Ratio': np.exp(params), '2.5% CI': np.exp(conf_int[0]), '97.5% CI': np.exp(conf_int[1])})
odds['pvalues'] = model_lr.pvalues
odds['significance'] = ['significant' if pval <= 0.05 else 'not significant' for pval in model_lr.pvalues]
n = len(y) 
odds['n'] = n

# Save DataFrame to an Excel file
odds.to_excel('111123_lc_OR.xlsx', index=False)

# Generate forest plot and table
fig, ax = plt.subplots(figsize=(10, 6), dpi=150)

# Plot the error bars
for idx, row in odds.iterrows():
    ci = [[row['Odds Ratio'] - row['2.5% CI']], [row['97.5% CI'] - row['Odds Ratio']]]
    color = 'tab:red' if row['significance'] == 'significant' else 'tab:gray'
    plt.errorbar(x=[row['Odds Ratio']], y=[idx], xerr=ci,
                 ecolor=color, capsize=3, linestyle='None', linewidth=1, marker="o",
                 markersize=5, mfc=color, mec=color)

# Style adjustments
plt.axvline(x=1, linewidth=0.8, linestyle='--', color='black')
plt.tick_params(axis='both', which='major', labelsize=10)
plt.xlabel('Odds Ratio', fontsize=12)
plt.yticks(ticks=np.arange(len(odds)), labels=odds.index, fontsize=10)
plt.tight_layout()

# Create table
table_data = [[f'{n}', f'{row["Odds Ratio"]:.2f}', f'{row["2.5% CI"]:.2f}, {row["97.5% CI"]:.2f}'] for idx, row in odds.iloc[::-1].iterrows()]
table = ax.table(cellText=table_data, colLabels=['n', 'OR', 'CI'], cellLoc='center', loc='right',
                 bbox=[1.01, 0, 0.4, 1.08])
table.auto_set_font_size(False)
table.set_fontsize(10)
table.scale(1, 1)
for cell in table.get_celld().values():
    cell.set_linewidth(0)

# Save and view plot
plt.savefig('111123_lc_forest_plot.pdf', format='pdf', bbox_inches='tight')
plt.show()
