# Supplementary material for: Prediction models for COVID-19 disease outcomes
Source: Emerg Microbes Infect. 2024 Jun 3;13(1):2361791. doi: 10.1080/22221751.2024.2361791 (PMC11182058; doi:10.1080/22221751.2024.2361791)
Supplement: Supplemental Material [file TEMI_A_2361791_SM2862.xlsx]

## Sheet: Hospitalization
Dataset	Model	Resampling	Feature Selection	Lasso Alpha	Selected Features	Best Model	AUROC	Accuracy	Sensitivity	Specificity	Precision	F1	F1 Macro
virus_aa_2norm	GradientBoosting	None	FALSE	0.001	sex, ethnicity_final, flu_vaccinated, cov_vaccinated, pregnant_true, immunocompromised, metabolicsyndrome_factors, cardiovascular_dz, liver_dz, comorbid___7, comorbid___17, sxs_cat___1, sxs_cat___2, sxs_cat___3, sxs_cat___4, race_final_Asian, race_final_Black, race_final_Other, race_final_White, E_L73F, E_T9I, M_A63T, M_C33F, M_D3G, M_D3N, M_H125Y, M_I82T, M_Q19E, N_A182S, N_D371Y, N_D377Y, N_D3L…	GradientBoostingClassifier(max_depth=5, max_features='log2')	0.889829	0.933492	0	0.997462	0	0	0.482801
virus_aa_pw	ExtraTrees	None	FALSE	0.001	sex, ethnicity_final, flu_vaccinated, cov_vaccinated, pregnant_true, immunocompromised, metabolicsyndrome_factors, cardiovascular_dz, liver_dz, comorbid___7, comorbid___17, sxs_cat___1, sxs_cat___2, sxs_cat___3, sxs_cat___4, race_final_Asian, race_final_Black, race_final_Other, race_final_White, E_L73F, E_T9I, M_A63T, M_C33F, M_D3G, M_D3N, M_H125Y, M_I82T, M_Q19E, N_A182S, N_D371Y, N_D377Y, N_D3L…	ExtraTreesClassifier(criterion='entropy', max_depth=10, max_features='log2', n_estimators=300)	0.887197	0.935867	0	1	0	0	0.483436
virus_aa_pw	RandomForest	None	FALSE	0.001	sex, ethnicity_final, flu_vaccinated, cov_vaccinated, pregnant_true, immunocompromised, metabolicsyndrome_factors, cardiovascular_dz, liver_dz, comorbid___7, comorbid___17, sxs_cat___1, sxs_cat___2, sxs_cat___3, sxs_cat___4, race_final_Asian, race_final_Black, race_final_Other, race_final_White, E_L73F, E_T9I, M_A63T, M_C33F, M_D3G, M_D3N, M_H125Y, M_I82T, M_Q19E, N_A182S, N_D371Y, N_D377Y, N_D3L…	RandomForestClassifier(criterion='entropy', max_depth=5, max_features=0.1, n_estimators=500)	0.881463	0.935867	0	1	0	0	0.483436
combined_aa	ExtraTrees	None	FALSE	0.001	sex, ethnicity_final, flu_vaccinated, cov_vaccinated, pregnant_true, immunocompromised, metabolicsyndrome_factors, cardiovascular_dz, liver_dz, comorbid___7, comorbid___17, sxs_cat___1, sxs_cat___2, sxs_cat___3, sxs_cat___4, race_final_Asian, race_final_Black, race_final_Other, race_final_White, E_L73F, E_T9I, M_A63T, M_C33F, M_D3G, M_D3N, M_H125Y, M_I82T, M_Q19E, N_A182S, N_D371Y, N_D377Y, N_D3L…	ExtraTreesClassifier(criterion='entropy', max_depth=10, max_features='log2', n_estimators=1000)	0.878079	0.935867	0	1	0	0	0.483436
combined_aa	RandomForest	None	FALSE	0.001	sex, ethnicity_final, flu_vaccinated, cov_vaccinated, pregnant_true, immunocompromised, metabolicsyndrome_factors, cardiovascular_dz, liver_dz, comorbid___7, comorbid___17, sxs_cat___1, sxs_cat___2, sxs_cat___3, sxs_cat___4, race_final_Asian, race_final_Black, race_final_Other, race_final_White, E_L73F, E_T9I, M_A63T, M_C33F, M_D3G, M_D3N, M_H125Y, M_I82T, M_Q19E, N_A182S, N_D371Y, N_D377Y, N_D3L…	RandomForestClassifier(criterion='entropy', max_depth=5, max_features=0.1, n_estimators=700)	0.875541	0.935867	0	1	0	0	0.483436
combined_aa	GradientBoosting	None	FALSE	0.001	sex, ethnicity_final, flu_vaccinated, cov_vaccinated, pregnant_true, immunocompromised, metabolicsyndrome_factors, cardiovascular_dz, liver_dz, comorbid___7, comorbid___17, sxs_cat___1, sxs_cat___2, sxs_cat___3, sxs_cat___4, race_final_Asian, race_final_Black, race_final_Other, race_final_White, E_L73F, E_T9I, M_A63T, M_C33F, M_D3G, M_D3N, M_H125Y, M_I82T, M_Q19E, N_A182S, N_D371Y, N_D377Y, N_D3L…	GradientBoostingClassifier(learning_rate=0.01, max_depth=4, max_features='log2', n_estimators=700)	0.874976	0.935867	0	1	0	0	0.483436
virus_aa_2norm	ExtraTrees	None	FALSE	0.001	sex, ethnicity_final, flu_vaccinated, cov_vaccinated, pregnant_true, immunocompromised, metabolicsyndrome_factors, cardiovascular_dz, liver_dz, comorbid___7, comorbid___17, sxs_cat___1, sxs_cat___2, sxs_cat___3, sxs_cat___4, race_final_Asian, race_final_Black, race_final_Other, race_final_White, E_L73F, E_T9I, M_A63T, M_C33F, M_D3G, M_D3N, M_H125Y, M_I82T, M_Q19E, N_A182S, N_D371Y, N_D377Y, N_D3L…	ExtraTreesClassifier(criterion='entropy', max_depth=10, max_features='log2', n_estimators=1000)	0.8746	0.935867	0	1	0	0	0.483436
virus_aa_2norm	NeuralNetwork	None	TRUE	0.001	sex, flu_vaccinated, cov_vaccinated, pregnant_true, immunocompromised, metabolicsyndrome_factors, cardiovascular_dz, comorbid___7, sxs_cat___2, sxs_cat___3, sxs_cat___4, N_P67S, N_R203K, ORF1a_A76V, ORF1a_H374Y, ORF1a_M3221I, ORF1a_V2930L, ORF1a_V665I, ORF1b_F183V, ORF1b_I1257V, ORF3a_A110S, ORF3a_T223I, ORF7a_T120I, ORF8_S24L, ORF8_W45C, S_A903S, S_P681H, classification, S_L212I_S_V213G_2Norm, S…	MLPClassifier(activation='logistic', alpha=0.01, hidden_layer_sizes=(100, 50), max_iter=10000)	0.874412	0.935867	0.148148	0.989848	0.5	0.228571	0.597557
virus_aa_1norm	ExtraTrees	None	FALSE	0.001	sex, ethnicity_final, flu_vaccinated, cov_vaccinated, pregnant_true, immunocompromised, metabolicsyndrome_factors, cardiovascular_dz, liver_dz, comorbid___7, comorbid___17, sxs_cat___1, sxs_cat___2, sxs_cat___3, sxs_cat___4, race_final_Asian, race_final_Black, race_final_Other, race_final_White, E_L73F, E_T9I, M_A63T, M_C33F, M_D3G, M_D3N, M_H125Y, M_I82T, M_Q19E, N_A182S, N_D371Y, N_D377Y, N_D3L…	ExtraTreesClassifier(criterion='entropy', max_depth=10, max_features='log2', n_estimators=300)	0.87319	0.935867	0	1	0	0	0.483436
virus_aa_2norm	SVC	Random Oversampling	FALSE	0.001	sex, ethnicity_final, flu_vaccinated, cov_vaccinated, pregnant_true, immunocompromised, metabolicsyndrome_factors, cardiovascular_dz, liver_dz, comorbid___7, comorbid___17, sxs_cat___1, sxs_cat___2, sxs_cat___3, sxs_cat___4, race_final_Asian, race_final_Black, race_final_Other, race_final_White, E_L73F, E_T9I, M_A63T, M_C33F, M_D3G, M_D3N, M_H125Y, M_I82T, M_Q19E, N_A182S, N_D371Y, N_D377Y, N_D3L…	SVC(C=1, coef0=10.0, probability=True)	0.873096	0.862233	0.62963	0.878173	0.261538	0.369565	0.646116
virus_aa_1norm	RandomForest	None	TRUE	0.001	sex, flu_vaccinated, cov_vaccinated, pregnant_true, immunocompromised, metabolicsyndrome_factors, cardiovascular_dz, comorbid___7, sxs_cat___2, sxs_cat___3, sxs_cat___4, N_P67S, N_R203K, ORF1a_A76V, ORF1a_H374Y, ORF1a_M3221I, ORF1a_V2930L, ORF1a_V665I, ORF1b_F183V, ORF1b_I1257V, ORF3a_A110S, ORF3a_T223I, ORF7a_T120I, ORF8_S24L, ORF8_W45C, S_A903S, S_P681H, classification, S_L212I_S_V213G_1Norm, S…	RandomForestClassifier(criterion='entropy', max_depth=5, max_features=0.1, n_estimators=300)	0.87225	0.935867	0	1	0	0	0.483436
virus_aa_1norm	SVC	Random Oversampling	FALSE	0.001	sex, ethnicity_final, flu_vaccinated, cov_vaccinated, pregnant_true, immunocompromised, metabolicsyndrome_factors, cardiovascular_dz, liver_dz, comorbid___7, comorbid___17, sxs_cat___1, sxs_cat___2, sxs_cat___3, sxs_cat___4, race_final_Asian, race_final_Black, race_final_Other, race_final_White, E_L73F, E_T9I, M_A63T, M_C33F, M_D3G, M_D3N, M_H125Y, M_I82T, M_Q19E, N_A182S, N_D371Y, N_D377Y, N_D3L…	SVC(C=1, coef0=10.0, probability=True)	0.87225	0.862233	0.703704	0.873096	0.275362	0.395833	0.659043
virus_aa_2norm	RandomForest	None	TRUE	0.001	sex, flu_vaccinated, cov_vaccinated, pregnant_true, immunocompromised, metabolicsyndrome_factors, cardiovascular_dz, comorbid___7, sxs_cat___2, sxs_cat___3, sxs_cat___4, N_P67S, N_R203K, ORF1a_A76V, ORF1a_H374Y, ORF1a_M3221I, ORF1a_V2930L, ORF1a_V665I, ORF1b_F183V, ORF1b_I1257V, ORF3a_A110S, ORF3a_T223I, ORF7a_T120I, ORF8_S24L, ORF8_W45C, S_A903S, S_P681H, classification, S_L212I_S_V213G_2Norm, S…	RandomForestClassifier(criterion='entropy', max_depth=5, max_features=0.1, n_estimators=700)	0.87178	0.935867	0	1	0	0	0.483436
combined_aa	SVC	Random Oversampling	FALSE	0.001	sex, ethnicity_final, flu_vaccinated, cov_vaccinated, pregnant_true, immunocompromised, metabolicsyndrome_factors, cardiovascular_dz, liver_dz, comorbid___7, comorbid___17, sxs_cat___1, sxs_cat___2, sxs_cat___3, sxs_cat___4, race_final_Asian, race_final_Black, race_final_Other, race_final_White, E_L73F, E_T9I, M_A63T, M_C33F, M_D3G, M_D3N, M_H125Y, M_I82T, M_Q19E, N_A182S, N_D371Y, N_D377Y, N_D3L…	SVC(C=1, coef0=10.0, probability=True)	0.871122	0.866983	0.62963	0.883249	0.269841	0.377778	0.651655
virus_aa_pw	NeuralNetwork	None	TRUE	0.001	sex, flu_vaccinated, cov_vaccinated, pregnant_true, immunocompromised, metabolicsyndrome_factors, cardiovascular_dz, comorbid___7, sxs_cat___2, sxs_cat___3, sxs_cat___4, N_P13L, N_P67S, N_R203K, ORF1a_A76V, ORF1a_H374Y, ORF1a_M3221I, ORF1a_V2930L, ORF1a_V665I, ORF1b_F183V, ORF1b_I1257V, ORF3a_A110S, ORF3a_T223I, ORF7a_T120I, ORF8_S24L, ORF8_W45C, S_A903S, S_P681H, classification, age_bins, ct_bins	MLPClassifier(activation='logistic', alpha=0.01, hidden_layer_sizes=(100, 50), max_iter=10000)	0.871028	0.935867	0.148148	0.989848	0.5	0.228571	0.597557
virus_aa_pw	SVC	Random Oversampling	FALSE	0.001	sex, ethnicity_final, flu_vaccinated, cov_vaccinated, pregnant_true, immunocompromised, metabolicsyndrome_factors, cardiovascular_dz, liver_dz, comorbid___7, comorbid___17, sxs_cat___1, sxs_cat___2, sxs_cat___3, sxs_cat___4, race_final_Asian, race_final_Black, race_final_Other, race_final_White, E_L73F, E_T9I, M_A63T, M_C33F, M_D3G, M_D3N, M_H125Y, M_I82T, M_Q19E, N_A182S, N_D371Y, N_D377Y, N_D3L…	SVC(C=1, coef0=10.0, probability=True)	0.87084	0.862233	0.62963	0.878173	0.261538	0.369565	0.646116
virus_aa_pw	ExtraTrees	None	TRUE	0.001	sex, flu_vaccinated, cov_vaccinated, pregnant_true, immunocompromised, metabolicsyndrome_factors, cardiovascular_dz, comorbid___7, sxs_cat___2, sxs_cat___3, sxs_cat___4, N_P13L, N_P67S, N_R203K, ORF1a_A76V, ORF1a_H374Y, ORF1a_M3221I, ORF1a_V2930L, ORF1a_V665I, ORF1b_F183V, ORF1b_I1257V, ORF3a_A110S, ORF3a_T223I, ORF7a_T120I, ORF8_S24L, ORF8_W45C, S_A903S, S_P681H, classification, age_bins, ct_bins	ExtraTreesClassifier(criterion='entropy', max_depth=10, max_features='log2', n_estimators=1000)	0.870276	0.938242	0.037037	1	1	0.0714286	0.519744
virus_aa_1norm	GradientBoosting	None	TRUE	0.001	sex, flu_vaccinated, cov_vaccinated, pregnant_true, immunocompromised, metabolicsyndrome_factors, cardiovascular_dz, comorbid___7, sxs_cat___2, sxs_cat___3, sxs_cat___4, N_P67S, N_R203K, ORF1a_A76V, ORF1a_H374Y, ORF1a_M3221I, ORF1a_V2930L, ORF1a_V665I, ORF1b_F183V, ORF1b_I1257V, ORF3a_A110S, ORF3a_T223I, ORF7a_T120I, ORF8_S24L, ORF8_W45C, S_A903S, S_P681H, classification, S_L212I_S_V213G_1Norm, S…	GradientBoostingClassifier(learning_rate=0.01, max_features='log2', n_estimators=700)	0.870088	0.935867	0.037037	0.997462	0.5	0.0689655	0.517878
combined_aa	ExtraTrees	None	TRUE	0.001	sex, flu_vaccinated, cov_vaccinated, pregnant_true, immunocompromised, metabolicsyndrome_factors, cardiovascular_dz, comorbid___7, sxs_cat___2, sxs_cat___3, sxs_cat___4, N_P13L, N_P67S, N_R203K, ORF1a_A76V, ORF1a_H374Y, ORF1a_M3221I, ORF1a_V2930L, ORF1a_V665I, ORF1b_F183V, ORF1b_I1257V, ORF3a_A110S, ORF3a_T223I, ORF7a_T120I, ORF8_S24L, ORF8_W45C, S_A903S, S_P681H, classification, age_bins, ct_bins	ExtraTreesClassifier(criterion='entropy', max_depth=10, max_features='log2', n_estimators=1500)	0.869994	0.938242	0.037037	1	1	0.0714286	0.519744
combined_aa	RandomForest	None	TRUE	0.001	sex, flu_vaccinated, cov_vaccinated, pregnant_true, immunocompromised, metabolicsyndrome_factors, cardiovascular_dz, comorbid___7, sxs_cat___2, sxs_cat___3, sxs_cat___4, N_P13L, N_P67S, N_R203K, ORF1a_A76V, ORF1a_H374Y, ORF1a_M3221I, ORF1a_V2930L, ORF1a_V665I, ORF1b_F183V, ORF1b_I1257V, ORF3a_A110S, ORF3a_T223I, ORF7a_T120I, ORF8_S24L, ORF8_W45C, S_A903S, S_P681H, classification, age_bins, ct_bins	RandomForestClassifier(criterion='entropy', max_depth=10, max_features=0.1, n_estimators=500)	0.869054	0.935867	0	1	0	0	0.483436
virus_aa_pw	RandomForest	None	TRUE	0.001	sex, flu_vaccinated, cov_vaccinated, pregnant_true, immunocompromised, metabolicsyndrome_factors, cardiovascular_dz, comorbid___7, sxs_cat___2, sxs_cat___3, sxs_cat___4, N_P13L, N_P67S, N_R203K, ORF1a_A76V, ORF1a_H374Y, ORF1a_M3221I, ORF1a_V2930L, ORF1a_V665I, ORF1b_F183V, ORF1b_I1257V, ORF3a_A110S, ORF3a_T223I, ORF7a_T120I, ORF8_S24L, ORF8_W45C, S_A903S, S_P681H, classification, age_bins, ct_bins	RandomForestClassifier(max_depth=5, max_features=0.1, n_estimators=500)	0.86802	0.935867	0	1	0	0	0.483436
virus_aa_1norm	ExtraTrees	Random Oversampling	FALSE	0.001	sex, ethnicity_final, flu_vaccinated, cov_vaccinated, pregnant_true, immunocompromised, metabolicsyndrome_factors, cardiovascular_dz, liver_dz, comorbid___7, comorbid___17, sxs_cat___1, sxs_cat___2, sxs_cat___3, sxs_cat___4, race_final_Asian, race_final_Black, race_final_Other, race_final_White, E_L73F, E_T9I, M_A63T, M_C33F, M_D3G, M_D3N, M_H125Y, M_I82T, M_Q19E, N_A182S, N_D371Y, N_D377Y, N_D3L…	ExtraTreesClassifier(criterion='entropy', max_features='log2')	0.867926	0.935867	0	1	0	0	0.483436
combined_aa	ExtraTrees	Random Oversampling	FALSE	0.001	sex, ethnicity_final, flu_vaccinated, cov_vaccinated, pregnant_true, immunocompromised, metabolicsyndrome_factors, cardiovascular_dz, liver_dz, comorbid___7, comorbid___17, sxs_cat___1, sxs_cat___2, sxs_cat___3, sxs_cat___4, race_final_Asian, race_final_Black, race_final_Other, race_final_White, E_L73F, E_T9I, M_A63T, M_C33F, M_D3G, M_D3N, M_H125Y, M_I82T, M_Q19E, N_A182S, N_D371Y, N_D377Y, N_D3L…	ExtraTreesClassifier(criterion='entropy', max_features='log2')	0.867268	0.935867	0	1	0	0	0.483436
virus_aa_1norm	ExtraTrees	None	TRUE	0.001	sex, flu_vaccinated, cov_vaccinated, pregnant_true, immunocompromised, metabolicsyndrome_factors, cardiovascular_dz, comorbid___7, sxs_cat___2, sxs_cat___3, sxs_cat___4, N_P67S, N_R203K, ORF1a_A76V, ORF1a_H374Y, ORF1a_M3221I, ORF1a_V2930L, ORF1a_V665I, ORF1b_F183V, ORF1b_I1257V, ORF3a_A110S, ORF3a_T223I, ORF7a_T120I, ORF8_S24L, ORF8_W45C, S_A903S, S_P681H, classification, S_L212I_S_V213G_1Norm, S…	ExtraTreesClassifier(criterion='entropy', max_depth=10, max_features='log2', n_estimators=300)	0.866986	0.938242	0.037037	1	1	0.0714286	0.519744
combined_aa	GradientBoosting	None	TRUE	0.001	sex, flu_vaccinated, cov_vaccinated, pregnant_true, immunocompromised, metabolicsyndrome_factors, cardiovascular_dz, comorbid___7, sxs_cat___2, sxs_cat___3, sxs_cat___4, N_P13L, N_P67S, N_R203K, ORF1a_A76V, ORF1a_H374Y, ORF1a_M3221I, ORF1a_V2930L, ORF1a_V665I, ORF1b_F183V, ORF1b_I1257V, ORF3a_A110S, ORF3a_T223I, ORF7a_T120I, ORF8_S24L, ORF8_W45C, S_A903S, S_P681H, classification, age_bins, ct_bins	GradientBoostingClassifier(max_depth=2, max_features='log2', n_estimators=150)	0.866046	0.933492	0	0.997462	0	0	0.482801
virus_aa_pw	NeuralNetwork	Random Oversampling	FALSE	0.001	sex, ethnicity_final, flu_vaccinated, cov_vaccinated, pregnant_true, immunocompromised, metabolicsyndrome_factors, cardiovascular_dz, liver_dz, comorbid___7, comorbid___17, sxs_cat___1, sxs_cat___2, sxs_cat___3, sxs_cat___4, race_final_Asian, race_final_Black, race_final_Other, race_final_White, E_L73F, E_T9I, M_A63T, M_C33F, M_D3G, M_D3N, M_H125Y, M_I82T, M_Q19E, N_A182S, N_D371Y, N_D377Y, N_D3L…	MLPClassifier(alpha=0.01, hidden_layer_sizes=(50,), max_iter=10000)	0.865482	0.916865	0.296296	0.959391	0.333333	0.313725	0.634739
virus_aa_1norm	NeuralNetwork	None	TRUE	0.001	sex, flu_vaccinated, cov_vaccinated, pregnant_true, immunocompromised, metabolicsyndrome_factors, cardiovascular_dz, comorbid___7, sxs_cat___2, sxs_cat___3, sxs_cat___4, N_P67S, N_R203K, ORF1a_A76V, ORF1a_H374Y, ORF1a_M3221I, ORF1a_V2930L, ORF1a_V665I, ORF1b_F183V, ORF1b_I1257V, ORF3a_A110S, ORF3a_T223I, ORF7a_T120I, ORF8_S24L, ORF8_W45C, S_A903S, S_P681H, classification, S_L212I_S_V213G_1Norm, S…	MLPClassifier(activation='logistic', alpha=0.01, max_iter=10000)	0.865294	0.935867	0.0740741	0.994924	0.5	0.129032	0.54787
virus_aa_1norm	GradientBoosting	None	FALSE	0.001	sex, ethnicity_final, flu_vaccinated, cov_vaccinated, pregnant_true, immunocompromised, metabolicsyndrome_factors, cardiovascular_dz, liver_dz, comorbid___7, comorbid___17, sxs_cat___1, sxs_cat___2, sxs_cat___3, sxs_cat___4, race_final_Asian, race_final_Black, race_final_Other, race_final_White, E_L73F, E_T9I, M_A63T, M_C33F, M_D3G, M_D3N, M_H125Y, M_I82T, M_Q19E, N_A182S, N_D371Y, N_D377Y, N_D3L…	GradientBoostingClassifier(learning_rate=0.01, max_depth=5, max_features='log2', n_estimators=500)	0.8652	0.935867	0	1	0	0	0.483436
virus_aa_1norm	LogisticRegression	None	FALSE	0.001	sex, ethnicity_final, flu_vaccinated, cov_vaccinated, pregnant_true, immunocompromised, metabolicsyndrome_factors, cardiovascular_dz, liver_dz, comorbid___7, comorbid___17, sxs_cat___1, sxs_cat___2, sxs_cat___3, sxs_cat___4, race_final_Asian, race_final_Black, race_final_Other, race_final_White, E_L73F, E_T9I, M_A63T, M_C33F, M_D3G, M_D3N, M_H125Y, M_I82T, M_Q19E, N_A182S, N_D371Y, N_D377Y, N_D3L…	LogisticRegression(C=0.1, max_iter=10000, solver='saga')	0.864166	0.933492	0	0.997462	0	0	0.482801
virus_aa_2norm	LogisticRegression	None	FALSE	0.001	sex, ethnicity_final, flu_vaccinated, cov_vaccinated, pregnant_true, immunocompromised, metabolicsyndrome_factors, cardiovascular_dz, liver_dz, comorbid___7, comorbid___17, sxs_cat___1, sxs_cat___2, sxs_cat___3, sxs_cat___4, race_final_Asian, race_final_Black, race_final_Other, race_final_White, E_L73F, E_T9I, M_A63T, M_C33F, M_D3G, M_D3N, M_H125Y, M_I82T, M_Q19E, N_A182S, N_D371Y, N_D377Y, N_D3L…	LogisticRegression(C=0.1, max_iter=10000, solver='saga')	0.864166	0.933492	0	0.997462	0	0	0.482801
clinic_data	RandomForest	None	FALSE	0.001	sex, ethnicity_final, Classification, flu_vaccinated, cov_vaccinated, pregnant_true, immunocompromised, metabolicsyndrome_factors, cardiovascular_dz, liver_dz, comorbid___7, comorbid___17, sxs_cat___1, sxs_cat___2, sxs_cat___3, sxs_cat___4, race_American Indian/Alaskan Native, race_Asian, race_Black, race_Native Hawaiian/Pacific Islander, race_Other, race_White, age_bins	RandomForestClassifier(max_depth=5, max_features=0.1)	0.863905	0.94382	0	1	0	0	0.485549
virus_aa_2norm	LogisticRegression	None	TRUE	0.001	sex, flu_vaccinated, cov_vaccinated, pregnant_true, immunocompromised, metabolicsyndrome_factors, cardiovascular_dz, comorbid___7, sxs_cat___2, sxs_cat___3, sxs_cat___4, N_P67S, N_R203K, ORF1a_A76V, ORF1a_H374Y, ORF1a_M3221I, ORF1a_V2930L, ORF1a_V665I, ORF1b_F183V, ORF1b_I1257V, ORF3a_A110S, ORF3a_T223I, ORF7a_T120I, ORF8_S24L, ORF8_W45C, S_A903S, S_P681H, classification, S_L212I_S_V213G_2Norm, S…	LogisticRegression(C=1.5, max_iter=10000, solver='saga')	0.863884	0.933492	0.0740741	0.992386	0.4	0.125	0.545216
virus_aa_pw	LogisticRegression	None	FALSE	0.001	sex, ethnicity_final, flu_vaccinated, cov_vaccinated, pregnant_true, immunocompromised, metabolicsyndrome_factors, cardiovascular_dz, liver_dz, comorbid___7, comorbid___17, sxs_cat___1, sxs_cat___2, sxs_cat___3, sxs_cat___4, race_final_Asian, race_final_Black, race_final_Other, race_final_White, E_L73F, E_T9I, M_A63T, M_C33F, M_D3G, M_D3N, M_H125Y, M_I82T, M_Q19E, N_A182S, N_D371Y, N_D377Y, N_D3L…	LogisticRegression(C=0.1, max_iter=10000, solver='saga')	0.863508	0.933492	0	0.997462	0	0	0.482801
virus_aa_1norm	RandomForest	None	FALSE	0.001	sex, ethnicity_final, flu_vaccinated, cov_vaccinated, pregnant_true, immunocompromised, metabolicsyndrome_factors, cardiovascular_dz, liver_dz, comorbid___7, comorbid___17, sxs_cat___1, sxs_cat___2, sxs_cat___3, sxs_cat___4, race_final_Asian, race_final_Black, race_final_Other, race_final_White, E_L73F, E_T9I, M_A63T, M_C33F, M_D3G, M_D3N, M_H125Y, M_I82T, M_Q19E, N_A182S, N_D371Y, N_D377Y, N_D3L…	RandomForestClassifier(criterion='entropy', max_depth=5, max_features=0.25, n_estimators=1000)	0.86332	0.935867	0	1	0	0	0.483436
virus_aa_pw	ExtraTrees	Random Oversampling	FALSE	0.001	sex, ethnicity_final, flu_vaccinated, cov_vaccinated, pregnant_true, immunocompromised, metabolicsyndrome_factors, cardiovascular_dz, liver_dz, comorbid___7, comorbid___17, sxs_cat___1, sxs_cat___2, sxs_cat___3, sxs_cat___4, race_final_Asian, race_final_Black, race_final_Other, race_final_White, E_L73F, E_T9I, M_A63T, M_C33F, M_D3G, M_D3N, M_H125Y, M_I82T, M_Q19E, N_A182S, N_D371Y, N_D377Y, N_D3L…	ExtraTreesClassifier(criterion='entropy', max_features='log2')	0.863179	0.935867	0	1	0	0	0.483436
combined_aa	LogisticRegression	None	FALSE	0.001	sex, ethnicity_final, flu_vaccinated, cov_vaccinated, pregnant_true, immunocompromised, metabolicsyndrome_factors, cardiovascular_dz, liver_dz, comorbid___7, comorbid___17, sxs_cat___1, sxs_cat___2, sxs_cat___3, sxs_cat___4, race_final_Asian, race_final_Black, race_final_Other, race_final_White, E_L73F, E_T9I, M_A63T, M_C33F, M_D3G, M_D3N, M_H125Y, M_I82T, M_Q19E, N_A182S, N_D371Y, N_D377Y, N_D3L…	LogisticRegression(C=0.1, max_iter=10000, solver='saga')	0.863132	0.933492	0	0.997462	0	0	0.482801
virus_aa_2norm	SVC	None	FALSE	0.001	sex, ethnicity_final, flu_vaccinated, cov_vaccinated, pregnant_true, immunocompromised, metabolicsyndrome_factors, cardiovascular_dz, liver_dz, comorbid___7, comorbid___17, sxs_cat___1, sxs_cat___2, sxs_cat___3, sxs_cat___4, race_final_Asian, race_final_Black, race_final_Other, race_final_White, E_L73F, E_T9I, M_A63T, M_C33F, M_D3G, M_D3N, M_H125Y, M_I82T, M_Q19E, N_A182S, N_D371Y, N_D377Y, N_D3L…	SVC(C=1, coef0=10.0, probability=True)	0.862944	0.935867	0	1	0	0	0.483436
combined_aa	NeuralNetwork	None	TRUE	0.001	sex, flu_vaccinated, cov_vaccinated, pregnant_true, immunocompromised, metabolicsyndrome_factors, cardiovascular_dz, comorbid___7, sxs_cat___2, sxs_cat___3, sxs_cat___4, N_P13L, N_P67S, N_R203K, ORF1a_A76V, ORF1a_H374Y, ORF1a_M3221I, ORF1a_V2930L, ORF1a_V665I, ORF1b_F183V, ORF1b_I1257V, ORF3a_A110S, ORF3a_T223I, ORF7a_T120I, ORF8_S24L, ORF8_W45C, S_A903S, S_P681H, classification, age_bins, ct_bins	MLPClassifier(activation='logistic', alpha=0.001, max_iter=10000)	0.862662	0.938242	0.111111	0.994924	0.6	0.1875	0.577701
combined_aa	LogisticRegression	None	TRUE	0.001	sex, flu_vaccinated, cov_vaccinated, pregnant_true, immunocompromised, metabolicsyndrome_factors, cardiovascular_dz, comorbid___7, sxs_cat___2, sxs_cat___3, sxs_cat___4, N_P13L, N_P67S, N_R203K, ORF1a_A76V, ORF1a_H374Y, ORF1a_M3221I, ORF1a_V2930L, ORF1a_V665I, ORF1b_F183V, ORF1b_I1257V, ORF3a_A110S, ORF3a_T223I, ORF7a_T120I, ORF8_S24L, ORF8_W45C, S_A903S, S_P681H, classification, age_bins, ct_bins	LogisticRegression(C=1, max_iter=10000, solver='saga')	0.862568	0.933492	0.037037	0.994924	0.333333	0.0666667	0.516092
virus_aa_2norm	GradientBoosting	None	TRUE	0.001	sex, flu_vaccinated, cov_vaccinated, pregnant_true, immunocompromised, metabolicsyndrome_factors, cardiovascular_dz, comorbid___7, sxs_cat___2, sxs_cat___3, sxs_cat___4, N_P67S, N_R203K, ORF1a_A76V, ORF1a_H374Y, ORF1a_M3221I, ORF1a_V2930L, ORF1a_V665I, ORF1b_F183V, ORF1b_I1257V, ORF3a_A110S, ORF3a_T223I, ORF7a_T120I, ORF8_S24L, ORF8_W45C, S_A903S, S_P681H, classification, S_L212I_S_V213G_2Norm, S…	GradientBoostingClassifier(learning_rate=0.01, max_depth=5, max_features='log2', n_estimators=500)	0.862568	0.938242	0.037037	1	1	0.0714286	0.519744
virus_aa_pw	LogisticRegression	None	TRUE	0.001	sex, flu_vaccinated, cov_vaccinated, pregnant_true, immunocompromised, metabolicsyndrome_factors, cardiovascular_dz, comorbid___7, sxs_cat___2, sxs_cat___3, sxs_cat___4, N_P13L, N_P67S, N_R203K, ORF1a_A76V, ORF1a_H374Y, ORF1a_M3221I, ORF1a_V2930L, ORF1a_V665I, ORF1b_F183V, ORF1b_I1257V, ORF3a_A110S, ORF3a_T223I, ORF7a_T120I, ORF8_S24L, ORF8_W45C, S_A903S, S_P681H, classification, age_bins, ct_bins	LogisticRegression(C=1, max_iter=10000, solver='saga')	0.862568	0.933492	0.037037	0.994924	0.333333	0.0666667	0.516092
virus_aa_1norm	SVC	None	FALSE	0.001	sex, ethnicity_final, flu_vaccinated, cov_vaccinated, pregnant_true, immunocompromised, metabolicsyndrome_factors, cardiovascular_dz, liver_dz, comorbid___7, comorbid___17, sxs_cat___1, sxs_cat___2, sxs_cat___3, sxs_cat___4, race_final_Asian, race_final_Black, race_final_Other, race_final_White, E_L73F, E_T9I, M_A63T, M_C33F, M_D3G, M_D3N, M_H125Y, M_I82T, M_Q19E, N_A182S, N_D371Y, N_D377Y, N_D3L…	SVC(C=1, coef0=10.0, probability=True)	0.862568	0.935867	0	1	0	0	0.483436
combined_aa	SVC	None	FALSE	0.001	sex, ethnicity_final, flu_vaccinated, cov_vaccinated, pregnant_true, immunocompromised, metabolicsyndrome_factors, cardiovascular_dz, liver_dz, comorbid___7, comorbid___17, sxs_cat___1, sxs_cat___2, sxs_cat___3, sxs_cat___4, race_final_Asian, race_final_Black, race_final_Other, race_final_White, E_L73F, E_T9I, M_A63T, M_C33F, M_D3G, M_D3N, M_H125Y, M_I82T, M_Q19E, N_A182S, N_D371Y, N_D377Y, N_D3L…	SVC(C=1, coef0=10.0, probability=True)	0.86191	0.935867	0	1	0	0	0.483436
clinic_data	RandomForest	None	TRUE	0.001	sex, Classification, flu_vaccinated, cov_vaccinated, immunocompromised, metabolicsyndrome_factors, cardiovascular_dz, liver_dz, comorbid___7, sxs_cat___1, sxs_cat___2, sxs_cat___3, sxs_cat___4, race_Black, age_bins	RandomForestClassifier(criterion='entropy', max_depth=5, max_features=0.1, n_estimators=200)	0.861357	0.94382	0	1	0	0	0.485549
virus_aa_1norm	LogisticRegression	None	TRUE	0.001	sex, flu_vaccinated, cov_vaccinated, pregnant_true, immunocompromised, metabolicsyndrome_factors, cardiovascular_dz, comorbid___7, sxs_cat___2, sxs_cat___3, sxs_cat___4, N_P67S, N_R203K, ORF1a_A76V, ORF1a_H374Y, ORF1a_M3221I, ORF1a_V2930L, ORF1a_V665I, ORF1b_F183V, ORF1b_I1257V, ORF3a_A110S, ORF3a_T223I, ORF7a_T120I, ORF8_S24L, ORF8_W45C, S_A903S, S_P681H, classification, S_L212I_S_V213G_1Norm, S…	LogisticRegression(C=5, max_iter=10000, solver='saga')	0.861346	0.933492	0.111111	0.989848	0.428571	0.176471	0.570909
virus_aa_pw	SVC	None	FALSE	0.001	sex, ethnicity_final, flu_vaccinated, cov_vaccinated, pregnant_true, immunocompromised, metabolicsyndrome_factors, cardiovascular_dz, liver_dz, comorbid___7, comorbid___17, sxs_cat___1, sxs_cat___2, sxs_cat___3, sxs_cat___4, race_final_Asian, race_final_Black, race_final_Other, race_final_White, E_L73F, E_T9I, M_A63T, M_C33F, M_D3G, M_D3N, M_H125Y, M_I82T, M_Q19E, N_A182S, N_D371Y, N_D377Y, N_D3L…	SVC(C=1, coef0=10.0, probability=True)	0.861064	0.935867	0	1	0	0	0.483436
virus_aa_pw	GradientBoosting	None	TRUE	0.001	sex, flu_vaccinated, cov_vaccinated, pregnant_true, immunocompromised, metabolicsyndrome_factors, cardiovascular_dz, comorbid___7, sxs_cat___2, sxs_cat___3, sxs_cat___4, N_P13L, N_P67S, N_R203K, ORF1a_A76V, ORF1a_H374Y, ORF1a_M3221I, ORF1a_V2930L, ORF1a_V665I, ORF1b_F183V, ORF1b_I1257V, ORF3a_A110S, ORF3a_T223I, ORF7a_T120I, ORF8_S24L, ORF8_W45C, S_A903S, S_P681H, classification, age_bins, ct_bins	GradientBoostingClassifier(max_depth=2, max_features='log2')	0.860547	0.938242	0.037037	1	1	0.0714286	0.519744
virus_aa_1norm	LogisticRegression	Random Oversampling	TRUE	0.001	sex, flu_vaccinated, cov_vaccinated, pregnant_true, immunocompromised, metabolicsyndrome_factors, cardiovascular_dz, comorbid___7, sxs_cat___2, sxs_cat___3, sxs_cat___4, N_P67S, N_R203K, ORF1a_A76V, ORF1a_H374Y, ORF1a_M3221I, ORF1a_V2930L, ORF1a_V665I, ORF1b_F183V, ORF1b_I1257V, ORF3a_A110S, ORF3a_T223I, ORF7a_T120I, ORF8_S24L, ORF8_W45C, S_A903S, S_P681H, classification, S_L212I_S_V213G_1Norm, S…	LogisticRegression(C=2, max_iter=10000, solver='saga')	0.860406	0.821853	0.703704	0.829949	0.22093	0.336283	0.616701
virus_aa_2norm	RandomForest	None	FALSE	0.001	sex, ethnicity_final, flu_vaccinated, cov_vaccinated, pregnant_true, immunocompromised, metabolicsyndrome_factors, cardiovascular_dz, liver_dz, comorbid___7, comorbid___17, sxs_cat___1, sxs_cat___2, sxs_cat___3, sxs_cat___4, race_final_Asian, race_final_Black, race_final_Other, race_final_White, E_L73F, E_T9I, M_A63T, M_C33F, M_D3G, M_D3N, M_H125Y, M_I82T, M_Q19E, N_A182S, N_D371Y, N_D377Y, N_D3L…	RandomForestClassifier(criterion='entropy', max_depth=5, max_features=0.1)	0.858902	0.935867	0	1	0	0	0.483436
combined_who	GradientBoosting	None	FALSE	0.001	sex, ethnicity_final, flu_vaccinated, cov_vaccinated, pregnant_true, immunocompromised, metabolicsyndrome_factors, cardiovascular_dz, liver_dz, comorbid___7, comorbid___17, sxs_cat___1, sxs_cat___2, sxs_cat___3, sxs_cat___4, race_final_American.Indian.Alaskan.Native, race_final_Asian, race_final_Black, race_final_Native.Hawaiian.Pacific.Islander, race_final_Other, race_final_White, clade_who_Alph…	GradientBoostingClassifier(learning_rate=0.01, max_depth=5, max_features='log2', n_estimators=700)	0.858632	0.963139	0.2	0.996278	0.7	0.311111	0.646087
virus_aa_2norm	LogisticRegression	Random Oversampling	TRUE	0.001	sex, flu_vaccinated, cov_vaccinated, pregnant_true, immunocompromised, metabolicsyndrome_factors, cardiovascular_dz, comorbid___7, sxs_cat___2, sxs_cat___3, sxs_cat___4, N_P67S, N_R203K, ORF1a_A76V, ORF1a_H374Y, ORF1a_M3221I, ORF1a_V2930L, ORF1a_V665I, ORF1b_F183V, ORF1b_I1257V, ORF3a_A110S, ORF3a_T223I, ORF7a_T120I, ORF8_S24L, ORF8_W45C, S_A903S, S_P681H, classification, S_L212I_S_V213G_2Norm, S…	LogisticRegression(C=20, max_iter=10000, solver='saga')	0.858338	0.824228	0.703704	0.832487	0.223529	0.339286	0.618958
clinic_data	ExtraTrees	None	TRUE	0.001	sex, Classification, flu_vaccinated, cov_vaccinated, immunocompromised, metabolicsyndrome_factors, cardiovascular_dz, liver_dz, comorbid___7, sxs_cat___1, sxs_cat___2, sxs_cat___3, sxs_cat___4, race_Black, age_bins	ExtraTreesClassifier(criterion='entropy', max_depth=10, max_features='log2', n_estimators=200)	0.857738	0.951685	0.16	0.99881	0.888889	0.271186	0.6231
clinic_data	ExtraTrees	None	FALSE	0.001	sex, ethnicity_final, Classification, flu_vaccinated, cov_vaccinated, pregnant_true, immunocompromised, metabolicsyndrome_factors, cardiovascular_dz, liver_dz, comorbid___7, comorbid___17, sxs_cat___1, sxs_cat___2, sxs_cat___3, sxs_cat___4, race_American Indian/Alaskan Native, race_Asian, race_Black, race_Native Hawaiian/Pacific Islander, race_Other, race_White, age_bins	ExtraTreesClassifier(criterion='entropy', max_depth=10, max_features='log2', n_estimators=1000)	0.857714	0.948315	0.12	0.997619	0.75	0.206897	0.590092
virus_aa_pw	GradientBoosting	Random Oversampling	FALSE	0.001	sex, ethnicity_final, flu_vaccinated, cov_vaccinated, pregnant_true, immunocompromised, metabolicsyndrome_factors, cardiovascular_dz, liver_dz, comorbid___7, comorbid___17, sxs_cat___1, sxs_cat___2, sxs_cat___3, sxs_cat___4, race_final_Asian, race_final_Black, race_final_Other, race_final_White, E_L73F, E_T9I, M_A63T, M_C33F, M_D3G, M_D3N, M_H125Y, M_I82T, M_Q19E, N_A182S, N_D371Y, N_D377Y, N_D3L…	GradientBoostingClassifier(learning_rate=0.2, max_depth=5, max_features='log2', n_estimators=700)	0.857492	0.931116	0.111111	0.98731	0.375	0.171429	0.567747
combined_who	ExtraTrees	None	FALSE	0.001	sex, ethnicity_final, flu_vaccinated, cov_vaccinated, pregnant_true, immunocompromised, metabolicsyndrome_factors, cardiovascular_dz, liver_dz, comorbid___7, comorbid___17, sxs_cat___1, sxs_cat___2, sxs_cat___3, sxs_cat___4, race_final_American.Indian.Alaskan.Native, race_final_Asian, race_final_Black, race_final_Native.Hawaiian.Pacific.Islander, race_final_Other, race_final_White, clade_who_Alph…	ExtraTreesClassifier(criterion='entropy', max_depth=10, max_features='log2', n_estimators=200)	0.856895	0.959572	0.0285714	1	1	0.0555556	0.51745
virus_aa_pw	LogisticRegression	Random Oversampling	TRUE	0.001	sex, flu_vaccinated, cov_vaccinated, pregnant_true, immunocompromised, metabolicsyndrome_factors, cardiovascular_dz, comorbid___7, sxs_cat___2, sxs_cat___3, sxs_cat___4, N_P13L, N_P67S, N_R203K, ORF1a_A76V, ORF1a_H374Y, ORF1a_M3221I, ORF1a_V2930L, ORF1a_V665I, ORF1b_F183V, ORF1b_I1257V, ORF3a_A110S, ORF3a_T223I, ORF7a_T120I, ORF8_S24L, ORF8_W45C, S_A903S, S_P681H, classification, age_bins, ct_bins	LogisticRegression(C=10, max_iter=10000, penalty='l1', solver='liblinear')	0.856364	0.821853	0.703704	0.829949	0.22093	0.336283	0.616701
combined_aa	LogisticRegression	Random Oversampling	TRUE	0.001	sex, flu_vaccinated, cov_vaccinated, pregnant_true, immunocompromised, metabolicsyndrome_factors, cardiovascular_dz, comorbid___7, sxs_cat___2, sxs_cat___3, sxs_cat___4, N_P13L, N_P67S, N_R203K, ORF1a_A76V, ORF1a_H374Y, ORF1a_M3221I, ORF1a_V2930L, ORF1a_V665I, ORF1b_F183V, ORF1b_I1257V, ORF3a_A110S, ORF3a_T223I, ORF7a_T120I, ORF8_S24L, ORF8_W45C, S_A903S, S_P681H, classification, age_bins, ct_bins	LogisticRegression(C=10, max_iter=10000, penalty='l1', solver='liblinear')	0.856364	0.821853	0.703704	0.829949	0.22093	0.336283	0.616701
virus_aa_1norm	NeuralNetwork	Random Oversampling	FALSE	0.001	sex, ethnicity_final, flu_vaccinated, cov_vaccinated, pregnant_true, immunocompromised, metabolicsyndrome_factors, cardiovascular_dz, liver_dz, comorbid___7, comorbid___17, sxs_cat___1, sxs_cat___2, sxs_cat___3, sxs_cat___4, race_final_Asian, race_final_Black, race_final_Other, race_final_White, E_L73F, E_T9I, M_A63T, M_C33F, M_D3G, M_D3N, M_H125Y, M_I82T, M_Q19E, N_A182S, N_D371Y, N_D377Y, N_D3L…	MLPClassifier(alpha=0.01, max_iter=10000)	0.855988	0.914489	0.259259	0.959391	0.304348	0.28	0.617273
clinic_data	GradientBoosting	None	FALSE	0.001	sex, ethnicity_final, Classification, flu_vaccinated, cov_vaccinated, pregnant_true, immunocompromised, metabolicsyndrome_factors, cardiovascular_dz, liver_dz, comorbid___7, comorbid___17, sxs_cat___1, sxs_cat___2, sxs_cat___3, sxs_cat___4, race_American Indian/Alaskan Native, race_Asian, race_Black, race_Native Hawaiian/Pacific Islander, race_Other, race_White, age_bins	GradientBoostingClassifier(max_features='log2')	0.85481	0.949438	0.2	0.994048	0.666667	0.307692	0.640727
virus_aa_1norm	MLP	None	TRUE	0.001	sex, flu_vaccinated, cov_vaccinated, pregnant_true, immunocompromised, metabolicsyndrome_factors, cardiovascular_dz, comorbid___7, sxs_cat___2, sxs_cat___3, sxs_cat___4, N_P67S, N_R203K, ORF1a_A76V, ORF1a_H374Y, ORF1a_M3221I, ORF1a_V2930L, ORF1a_V665I, ORF1b_F183V, ORF1b_I1257V, ORF3a_A110S, ORF3a_T223I, ORF7a_T120I, ORF8_S24L, ORF8_W45C, S_A903S, S_P681H, classification, S_L212I_S_V213G_1Norm, S…	MLPClassifier(activation='identity', alpha=0.001, hidden_layer_sizes=(70, 50, 35), learning_rate='invscaling', max_iter=100000)	0.854766	0.933492	0.148148	0.98731	0.444444	0.222222	0.593741
combined_who	ExtraTrees	None	TRUE	0.001	sex, flu_vaccinated, cov_vaccinated, immunocompromised, metabolicsyndrome_factors, cardiovascular_dz, liver_dz, comorbid___7, comorbid___17, sxs_cat___2, sxs_cat___3, sxs_cat___4, clade_who_Delta, clade_who_Epsilon, clade_who_Omicron, clade_who_WT, classification, age_bins, ct_bins	ExtraTreesClassifier(criterion='entropy', max_depth=10, max_features='log2', n_estimators=1000)	0.853952	0.958383	0.114286	0.995037	0.5	0.186047	0.582346
virus_aa_2norm	ExtraTrees	None	TRUE	0.001	sex, flu_vaccinated, cov_vaccinated, pregnant_true, immunocompromised, metabolicsyndrome_factors, cardiovascular_dz, comorbid___7, sxs_cat___2, sxs_cat___3, sxs_cat___4, N_P67S, N_R203K, ORF1a_A76V, ORF1a_H374Y, ORF1a_M3221I, ORF1a_V2930L, ORF1a_V665I, ORF1b_F183V, ORF1b_I1257V, ORF3a_A110S, ORF3a_T223I, ORF7a_T120I, ORF8_S24L, ORF8_W45C, S_A903S, S_P681H, classification, S_L212I_S_V213G_2Norm, S…	ExtraTreesClassifier(criterion='entropy', max_depth=10, max_features='log2', n_estimators=200)	0.85392	0.938242	0.037037	1	1	0.0714286	0.519744
virus_aa_pw	MLP	None	TRUE	0.001	sex, flu_vaccinated, cov_vaccinated, pregnant_true, immunocompromised, metabolicsyndrome_factors, cardiovascular_dz, comorbid___7, sxs_cat___2, sxs_cat___3, sxs_cat___4, N_P13L, N_P67S, N_R203K, ORF1a_A76V, ORF1a_H374Y, ORF1a_M3221I, ORF1a_V2930L, ORF1a_V665I, ORF1b_F183V, ORF1b_I1257V, ORF3a_A110S, ORF3a_T223I, ORF7a_T120I, ORF8_S24L, ORF8_W45C, S_A903S, S_P681H, classification, age_bins, ct_bins	MLPClassifier(activation='identity', hidden_layer_sizes=(50, 35, 25), learning_rate='invscaling', max_iter=100000)	0.853732	0.935867	0.148148	0.989848	0.5	0.228571	0.597557
clinic_data	GradientBoosting	None	TRUE	0.001	sex, Classification, flu_vaccinated, cov_vaccinated, immunocompromised, metabolicsyndrome_factors, cardiovascular_dz, liver_dz, comorbid___7, sxs_cat___1, sxs_cat___2, sxs_cat___3, sxs_cat___4, race_Black, age_bins	GradientBoostingClassifier(max_features='log2')	0.853452	0.950562	0.16	0.997619	0.8	0.266667	0.620543
clinic_data	SVC	Random Oversampling	TRUE	0.001	sex, Classification, flu_vaccinated, cov_vaccinated, immunocompromised, metabolicsyndrome_factors, cardiovascular_dz, liver_dz, comorbid___7, sxs_cat___1, sxs_cat___2, sxs_cat___3, sxs_cat___4, race_Black, age_bins	SVC(C=1, coef0=10.0, probability=True)	0.852571	0.805618	0.7	0.811905	0.181347	0.288066	0.587754
clinic_data	MLP	None	TRUE	0.001	sex, Classification, flu_vaccinated, cov_vaccinated, immunocompromised, metabolicsyndrome_factors, cardiovascular_dz, liver_dz, comorbid___7, sxs_cat___1, sxs_cat___2, sxs_cat___3, sxs_cat___4, race_Black, age_bins	MLPClassifier(activation='logistic', hidden_layer_sizes=(70, 50, 35), max_iter=100000)	0.852262	0.94382	0	1	0	0	0.485549
combined_aa	RandomForest	Random Oversampling	TRUE	0.001	sex, flu_vaccinated, cov_vaccinated, pregnant_true, immunocompromised, metabolicsyndrome_factors, cardiovascular_dz, comorbid___7, sxs_cat___2, sxs_cat___3, sxs_cat___4, N_P13L, N_P67S, N_R203K, ORF1a_A76V, ORF1a_H374Y, ORF1a_M3221I, ORF1a_V2930L, ORF1a_V665I, ORF1b_F183V, ORF1b_I1257V, ORF3a_A110S, ORF3a_T223I, ORF7a_T120I, ORF8_S24L, ORF8_W45C, S_A903S, S_P681H, classification, age_bins, ct_bins	RandomForestClassifier(max_depth=20, max_features=0.25, n_estimators=300)	0.851006	0.916865	0.111111	0.972081	0.214286	0.146341	0.551323
virus_aa_2norm	ExtraTrees	Random Oversampling	FALSE	0.001	sex, ethnicity_final, flu_vaccinated, cov_vaccinated, pregnant_true, immunocompromised, metabolicsyndrome_factors, cardiovascular_dz, liver_dz, comorbid___7, comorbid___17, sxs_cat___1, sxs_cat___2, sxs_cat___3, sxs_cat___4, race_final_Asian, race_final_Black, race_final_Other, race_final_White, E_L73F, E_T9I, M_A63T, M_C33F, M_D3G, M_D3N, M_H125Y, M_I82T, M_Q19E, N_A182S, N_D371Y, N_D377Y, N_D3L…	ExtraTreesClassifier(criterion='entropy', max_features='log2')	0.850865	0.935867	0	1	0	0	0.483436
combined_aa	MLP	None	TRUE	0.001	sex, flu_vaccinated, cov_vaccinated, pregnant_true, immunocompromised, metabolicsyndrome_factors, cardiovascular_dz, comorbid___7, sxs_cat___2, sxs_cat___3, sxs_cat___4, N_P13L, N_P67S, N_R203K, ORF1a_A76V, ORF1a_H374Y, ORF1a_M3221I, ORF1a_V2930L, ORF1a_V665I, ORF1b_F183V, ORF1b_I1257V, ORF3a_A110S, ORF3a_T223I, ORF7a_T120I, ORF8_S24L, ORF8_W45C, S_A903S, S_P681H, classification, age_bins, ct_bins	MLPClassifier(activation='identity', alpha=0.001, hidden_layer_sizes=(30, 20, 12), learning_rate='invscaling', max_iter=100000)	0.850818	0.933492	0.111111	0.989848	0.428571	0.176471	0.570909
virus_aa_2norm	MLP	None	TRUE	0.001	sex, flu_vaccinated, cov_vaccinated, pregnant_true, immunocompromised, metabolicsyndrome_factors, cardiovascular_dz, comorbid___7, sxs_cat___2, sxs_cat___3, sxs_cat___4, N_P67S, N_R203K, ORF1a_A76V, ORF1a_H374Y, ORF1a_M3221I, ORF1a_V2930L, ORF1a_V665I, ORF1b_F183V, ORF1b_I1257V, ORF3a_A110S, ORF3a_T223I, ORF7a_T120I, ORF8_S24L, ORF8_W45C, S_A903S, S_P681H, classification, S_L212I_S_V213G_2Norm, S…	MLPClassifier(activation='identity', hidden_layer_sizes=(70, 50, 35), learning_rate='adaptive', max_iter=100000)	0.849314	0.931116	0.037037	0.992386	0.25	0.0645161	0.514379
clinic_data	NaiveBayes	None	TRUE	0.001	sex, Classification, flu_vaccinated, cov_vaccinated, immunocompromised, metabolicsyndrome_factors, cardiovascular_dz, liver_dz, comorbid___7, sxs_cat___1, sxs_cat___2, sxs_cat___3, sxs_cat___4, race_Black, age_bins	GaussianNB()	0.849286	0.851685	0.54	0.870238	0.198529	0.290323	0.603756
combined_who	NeuralNetwork	None	TRUE	0.001	sex, flu_vaccinated, cov_vaccinated, immunocompromised, metabolicsyndrome_factors, cardiovascular_dz, liver_dz, comorbid___7, comorbid___17, sxs_cat___2, sxs_cat___3, sxs_cat___4, clade_who_Delta, clade_who_Epsilon, clade_who_Omicron, clade_who_WT, classification, age_bins, ct_bins	MLPClassifier(activation='logistic', alpha=0.01, hidden_layer_sizes=(100, 50), max_iter=10000)	0.848777	0.959572	0.0857143	0.997519	0.6	0.15	0.564647
combined_who	LogisticRegression	None	TRUE	0.001	sex, flu_vaccinated, cov_vaccinated, immunocompromised, metabolicsyndrome_factors, cardiovascular_dz, liver_dz, comorbid___7, comorbid___17, sxs_cat___2, sxs_cat___3, sxs_cat___4, clade_who_Delta, clade_who_Epsilon, clade_who_Omicron, clade_who_WT, classification, age_bins, ct_bins	LogisticRegression(C=1.5, max_iter=10000, solver='liblinear')	0.848033	0.959572	0.142857	0.995037	0.555556	0.227273	0.603258
clinic_data	NaiveBayes	Random Oversampling	TRUE	0.001	sex, Classification, flu_vaccinated, cov_vaccinated, immunocompromised, metabolicsyndrome_factors, cardiovascular_dz, liver_dz, comorbid___7, sxs_cat___1, sxs_cat___2, sxs_cat___3, sxs_cat___4, race_Black, age_bins	GaussianNB()	0.847857	0.811236	0.72	0.816667	0.189474	0.3	0.595455
combined_who	NaiveBayes	None	TRUE	0.001	sex, flu_vaccinated, cov_vaccinated, immunocompromised, metabolicsyndrome_factors, cardiovascular_dz, liver_dz, comorbid___7, comorbid___17, sxs_cat___2, sxs_cat___3, sxs_cat___4, clade_who_Delta, clade_who_Epsilon, clade_who_Omicron, clade_who_WT, classification, age_bins, ct_bins	GaussianNB()	0.847855	0.86088	0.6	0.872208	0.169355	0.264151	0.593664
combined_who	MLP	None	TRUE	0.001	sex, flu_vaccinated, cov_vaccinated, immunocompromised, metabolicsyndrome_factors, cardiovascular_dz, liver_dz, comorbid___7, comorbid___17, sxs_cat___2, sxs_cat___3, sxs_cat___4, clade_who_Delta, clade_who_Epsilon, clade_who_Omicron, clade_who_WT, classification, age_bins, ct_bins	MLPClassifier(activation='identity', alpha=0.001, hidden_layer_sizes=(50, 35, 25), learning_rate='invscaling', max_iter=100000)	0.847607	0.957194	0.142857	0.992556	0.454545	0.217391	0.597693
combined_who	NaiveBayes	Random Oversampling	TRUE	0.001	sex, flu_vaccinated, cov_vaccinated, immunocompromised, metabolicsyndrome_factors, cardiovascular_dz, liver_dz, comorbid___7, comorbid___17, sxs_cat___2, sxs_cat___3, sxs_cat___4, clade_who_Delta, clade_who_Epsilon, clade_who_Omicron, clade_who_WT, classification, age_bins, ct_bins	GaussianNB()	0.846863	0.790725	0.714286	0.794045	0.13089	0.221239	0.55018
clinic_data	NeuralNetwork	None	FALSE	0.001	sex, ethnicity_final, Classification, flu_vaccinated, cov_vaccinated, pregnant_true, immunocompromised, metabolicsyndrome_factors, cardiovascular_dz, liver_dz, comorbid___7, comorbid___17, sxs_cat___1, sxs_cat___2, sxs_cat___3, sxs_cat___4, race_American Indian/Alaskan Native, race_Asian, race_Black, race_Native Hawaiian/Pacific Islander, race_Other, race_White, age_bins	MLPClassifier(activation='logistic', alpha=0.001, hidden_layer_sizes=(100, 50), max_iter=10000)	0.846857	0.947191	0.06	1	1	0.113208	0.542996
combined_who	NeuralNetwork	None	FALSE	0.001	sex, ethnicity_final, flu_vaccinated, cov_vaccinated, pregnant_true, immunocompromised, metabolicsyndrome_factors, cardiovascular_dz, liver_dz, comorbid___7, comorbid___17, sxs_cat___1, sxs_cat___2, sxs_cat___3, sxs_cat___4, race_final_American.Indian.Alaskan.Native, race_final_Asian, race_final_Black, race_final_Native.Hawaiian.Pacific.Islander, race_final_Other, race_final_White, clade_who_Alph…	MLPClassifier(activation='logistic', alpha=0.01, hidden_layer_sizes=(100, 50), max_iter=10000)	0.846615	0.959572	0.0571429	0.998759	0.666667	0.105263	0.542291
clinic_data	MLP	None	FALSE	0.001	sex, ethnicity_final, Classification, flu_vaccinated, cov_vaccinated, pregnant_true, immunocompromised, metabolicsyndrome_factors, cardiovascular_dz, liver_dz, comorbid___7, comorbid___17, sxs_cat___1, sxs_cat___2, sxs_cat___3, sxs_cat___4, race_American Indian/Alaskan Native, race_Asian, race_Black, race_Native Hawaiian/Pacific Islander, race_Other, race_White, age_bins	MLPClassifier(activation='logistic', alpha=0.001, hidden_layer_sizes=(70, 50, 35), max_iter=100000)	0.846024	0.94382	0	1	0	0	0.485549
clinic_data	SVC	Random Oversampling	FALSE	0.001	sex, ethnicity_final, Classification, flu_vaccinated, cov_vaccinated, pregnant_true, immunocompromised, metabolicsyndrome_factors, cardiovascular_dz, liver_dz, comorbid___7, comorbid___17, sxs_cat___1, sxs_cat___2, sxs_cat___3, sxs_cat___4, race_American Indian/Alaskan Native, race_Asian, race_Black, race_Native Hawaiian/Pacific Islander, race_Other, race_White, age_bins	SVC(C=1, coef0=10.0, probability=True)	0.845929	0.811236	0.72	0.816667	0.189474	0.3	0.595455
virus_aa_1norm	SVC	Random Oversampling	TRUE	0.001	sex, flu_vaccinated, cov_vaccinated, pregnant_true, immunocompromised, metabolicsyndrome_factors, cardiovascular_dz, comorbid___7, sxs_cat___2, sxs_cat___3, sxs_cat___4, N_P67S, N_R203K, ORF1a_A76V, ORF1a_H374Y, ORF1a_M3221I, ORF1a_V2930L, ORF1a_V665I, ORF1b_F183V, ORF1b_I1257V, ORF3a_A110S, ORF3a_T223I, ORF7a_T120I, ORF8_S24L, ORF8_W45C, S_A903S, S_P681H, classification, S_L212I_S_V213G_1Norm, S…	SVC(C=1, coef0=10.0, probability=True)	0.845836	0.828979	0.518519	0.850254	0.191781	0.28	0.591482
virus_aa_1norm	MLP	None	FALSE	0.001	sex, ethnicity_final, flu_vaccinated, cov_vaccinated, pregnant_true, immunocompromised, metabolicsyndrome_factors, cardiovascular_dz, liver_dz, comorbid___7, comorbid___17, sxs_cat___1, sxs_cat___2, sxs_cat___3, sxs_cat___4, race_final_Asian, race_final_Black, race_final_Other, race_final_White, E_L73F, E_T9I, M_A63T, M_C33F, M_D3G, M_D3N, M_H125Y, M_I82T, M_Q19E, N_A182S, N_D371Y, N_D377Y, N_D3L…	MLPClassifier(activation='logistic', alpha=0.001, hidden_layer_sizes=(70, 50, 35), learning_rate='adaptive', max_iter=100000)	0.845648	0.916865	0.296296	0.959391	0.333333	0.313725	0.634739
virus_aa_2norm	SVC	Random Oversampling	TRUE	0.001	sex, flu_vaccinated, cov_vaccinated, pregnant_true, immunocompromised, metabolicsyndrome_factors, cardiovascular_dz, comorbid___7, sxs_cat___2, sxs_cat___3, sxs_cat___4, N_P67S, N_R203K, ORF1a_A76V, ORF1a_H374Y, ORF1a_M3221I, ORF1a_V2930L, ORF1a_V665I, ORF1b_F183V, ORF1b_I1257V, ORF3a_A110S, ORF3a_T223I, ORF7a_T120I, ORF8_S24L, ORF8_W45C, S_A903S, S_P681H, classification, S_L212I_S_V213G_2Norm, S…	SVC(C=1, coef0=10.0, probability=True)	0.84499	0.828979	0.518519	0.850254	0.191781	0.28	0.591482
clinic_data	LogisticRegression	None	TRUE	0.001	sex, Classification, flu_vaccinated, cov_vaccinated, immunocompromised, metabolicsyndrome_factors, cardiovascular_dz, liver_dz, comorbid___7, sxs_cat___1, sxs_cat___2, sxs_cat___3, sxs_cat___4, race_Black, age_bins	LogisticRegression(C=2, max_iter=10000, solver='liblinear')	0.844714	0.949438	0.14	0.997619	0.777778	0.237288	0.60557
combined_who	GradientBoosting	None	TRUE	0.001	sex, flu_vaccinated, cov_vaccinated, immunocompromised, metabolicsyndrome_factors, cardiovascular_dz, liver_dz, comorbid___7, comorbid___17, sxs_cat___2, sxs_cat___3, sxs_cat___4, clade_who_Delta, clade_who_Epsilon, clade_who_Omicron, clade_who_WT, classification, age_bins, ct_bins	GradientBoostingClassifier(learning_rate=0.2, max_depth=2, max_features='log2', n_estimators=150)	0.8447	0.958383	0.2	0.991315	0.5	0.285714	0.632141
combined_who	LogisticRegression	Random Oversampling	TRUE	0.001	sex, flu_vaccinated, cov_vaccinated, immunocompromised, metabolicsyndrome_factors, cardiovascular_dz, liver_dz, comorbid___7, comorbid___17, sxs_cat___2, sxs_cat___3, sxs_cat___4, clade_who_Delta, clade_who_Epsilon, clade_who_Omicron, clade_who_WT, classification, age_bins, ct_bins	LogisticRegression(C=1, max_iter=10000, solver='liblinear')	0.844665	0.744352	0.742857	0.744417	0.112069	0.194757	0.521407
combined_who	RandomForest	None	FALSE	0.001	sex, ethnicity_final, flu_vaccinated, cov_vaccinated, pregnant_true, immunocompromised, metabolicsyndrome_factors, cardiovascular_dz, liver_dz, comorbid___7, comorbid___17, sxs_cat___1, sxs_cat___2, sxs_cat___3, sxs_cat___4, race_final_American.Indian.Alaskan.Native, race_final_Asian, race_final_Black, race_final_Native.Hawaiian.Pacific.Islander, race_final_Other, race_final_White, clade_who_Alph…	RandomForestClassifier(criterion='entropy', max_depth=10, max_features=0.25, n_estimators=200)	0.844311	0.958383	0.0857143	0.996278	0.5	0.146341	0.562507
combined_aa	SVC	Random Oversampling	TRUE	0.001	sex, flu_vaccinated, cov_vaccinated, pregnant_true, immunocompromised, metabolicsyndrome_factors, cardiovascular_dz, comorbid___7, sxs_cat___2, sxs_cat___3, sxs_cat___4, N_P13L, N_P67S, N_R203K, ORF1a_A76V, ORF1a_H374Y, ORF1a_M3221I, ORF1a_V2930L, ORF1a_V665I, ORF1b_F183V, ORF1b_I1257V, ORF3a_A110S, ORF3a_T223I, ORF7a_T120I, ORF8_S24L, ORF8_W45C, S_A903S, S_P681H, classification, age_bins, ct_bins	SVC(C=1, coef0=10.0, probability=True)	0.844238	0.84323	0.62963	0.857868	0.232877	0.34	0.625526
virus_aa_pw	SVC	Random Oversampling	TRUE	0.001	sex, flu_vaccinated, cov_vaccinated, pregnant_true, immunocompromised, metabolicsyndrome_factors, cardiovascular_dz, comorbid___7, sxs_cat___2, sxs_cat___3, sxs_cat___4, N_P13L, N_P67S, N_R203K, ORF1a_A76V, ORF1a_H374Y, ORF1a_M3221I, ORF1a_V2930L, ORF1a_V665I, ORF1b_F183V, ORF1b_I1257V, ORF3a_A110S, ORF3a_T223I, ORF7a_T120I, ORF8_S24L, ORF8_W45C, S_A903S, S_P681H, classification, age_bins, ct_bins	SVC(C=1, coef0=10.0, probability=True)	0.844238	0.84323	0.62963	0.857868	0.232877	0.34	0.625526
combined_aa	MLP	None	FALSE	0.001	sex, ethnicity_final, flu_vaccinated, cov_vaccinated, pregnant_true, immunocompromised, metabolicsyndrome_factors, cardiovascular_dz, liver_dz, comorbid___7, comorbid___17, sxs_cat___1, sxs_cat___2, sxs_cat___3, sxs_cat___4, race_final_Asian, race_final_Black, race_final_Other, race_final_White, E_L73F, E_T9I, M_A63T, M_C33F, M_D3G, M_D3N, M_H125Y, M_I82T, M_Q19E, N_A182S, N_D371Y, N_D377Y, N_D3L…	MLPClassifier(activation='logistic', alpha=0.001, hidden_layer_sizes=(70, 50, 35), learning_rate='invscaling', max_iter=100000)	0.84405	0.92399	0.333333	0.964467	0.391304	0.36	0.659798
combined_who	MLP	None	FALSE	0.001	sex, ethnicity_final, flu_vaccinated, cov_vaccinated, pregnant_true, immunocompromised, metabolicsyndrome_factors, cardiovascular_dz, liver_dz, comorbid___7, comorbid___17, sxs_cat___1, sxs_cat___2, sxs_cat___3, sxs_cat___4, race_final_American.Indian.Alaskan.Native, race_final_Asian, race_final_Black, race_final_Native.Hawaiian.Pacific.Islander, race_final_Other, race_final_White, clade_who_Alph…	MLPClassifier(activation='identity', alpha=0.001, hidden_layer_sizes=(30, 20, 12), max_iter=100000)	0.843389	0.959572	0.114286	0.996278	0.571429	0.190476	0.584872
virus_aa_2norm	ExtraTrees	Random Oversampling	TRUE	0.001	sex, flu_vaccinated, cov_vaccinated, pregnant_true, immunocompromised, metabolicsyndrome_factors, cardiovascular_dz, comorbid___7, sxs_cat___2, sxs_cat___3, sxs_cat___4, N_P67S, N_R203K, ORF1a_A76V, ORF1a_H374Y, ORF1a_M3221I, ORF1a_V2930L, ORF1a_V665I, ORF1b_F183V, ORF1b_I1257V, ORF3a_A110S, ORF3a_T223I, ORF7a_T120I, ORF8_S24L, ORF8_W45C, S_A903S, S_P681H, classification, S_L212I_S_V213G_2Norm, S…	ExtraTreesClassifier(criterion='entropy', max_depth=30, max_features='log2', n_estimators=1500)	0.843016	0.928741	0.037037	0.989848	0.2	0.0625	0.512731
combined_who	RandomForest	None	TRUE	0.001	sex, flu_vaccinated, cov_vaccinated, immunocompromised, metabolicsyndrome_factors, cardiovascular_dz, liver_dz, comorbid___7, comorbid___17, sxs_cat___2, sxs_cat___3, sxs_cat___4, clade_who_Delta, clade_who_Epsilon, clade_who_Omicron, clade_who_WT, classification, age_bins, ct_bins	RandomForestClassifier(criterion='entropy', max_depth=10, max_features=0.25, n_estimators=700)	0.84268	0.959572	0.0571429	0.998759	0.666667	0.105263	0.542291
clinic_data	SVC	None	TRUE	0.001	sex, Classification, flu_vaccinated, cov_vaccinated, immunocompromised, metabolicsyndrome_factors, cardiovascular_dz, liver_dz, comorbid___7, sxs_cat___1, sxs_cat___2, sxs_cat___3, sxs_cat___4, race_Black, age_bins	SVC(C=0.001, coef0=10.0, probability=True)	0.842214	0.94382	0	1	0	0	0.485549
clinic_data	LogisticRegression	None	FALSE	0.001	sex, ethnicity_final, Classification, flu_vaccinated, cov_vaccinated, pregnant_true, immunocompromised, metabolicsyndrome_factors, cardiovascular_dz, liver_dz, comorbid___7, comorbid___17, sxs_cat___1, sxs_cat___2, sxs_cat___3, sxs_cat___4, race_American Indian/Alaskan Native, race_Asian, race_Black, race_Native Hawaiian/Pacific Islander, race_Other, race_White, age_bins	LogisticRegression(C=1.5, max_iter=10000, solver='liblinear')	0.841357	0.949438	0.14	0.997619	0.777778	0.237288	0.60557
virus_aa_pw	NeuralNetwork	None	FALSE	0.001	sex, ethnicity_final, flu_vaccinated, cov_vaccinated, pregnant_true, immunocompromised, metabolicsyndrome_factors, cardiovascular_dz, liver_dz, comorbid___7, comorbid___17, sxs_cat___1, sxs_cat___2, sxs_cat___3, sxs_cat___4, race_final_Asian, race_final_Black, race_final_Other, race_final_White, E_L73F, E_T9I, M_A63T, M_C33F, M_D3G, M_D3N, M_H125Y, M_I82T, M_Q19E, N_A182S, N_D371Y, N_D377Y, N_D3L…	MLPClassifier(activation='logistic', alpha=0.01, max_iter=10000)	0.84123	0.91924	0.0740741	0.977157	0.181818	0.105263	0.531487
combined_who	LogisticRegression	Random Oversampling	FALSE	0.001	sex, ethnicity_final, flu_vaccinated, cov_vaccinated, pregnant_true, immunocompromised, metabolicsyndrome_factors, cardiovascular_dz, liver_dz, comorbid___7, comorbid___17, sxs_cat___1, sxs_cat___2, sxs_cat___3, sxs_cat___4, race_final_American.Indian.Alaskan.Native, race_final_Asian, race_final_Black, race_final_Native.Hawaiian.Pacific.Islander, race_final_Other, race_final_White, clade_who_Alph…	LogisticRegression(C=20, max_iter=10000, solver='saga')	0.840872	0.747919	0.742857	0.748139	0.113537	0.19697	0.523732
virus_aa_1norm	RandomForest	Random Oversampling	TRUE	0.001	sex, flu_vaccinated, cov_vaccinated, pregnant_true, immunocompromised, metabolicsyndrome_factors, cardiovascular_dz, comorbid___7, sxs_cat___2, sxs_cat___3, sxs_cat___4, N_P67S, N_R203K, ORF1a_A76V, ORF1a_H374Y, ORF1a_M3221I, ORF1a_V2930L, ORF1a_V665I, ORF1b_F183V, ORF1b_I1257V, ORF3a_A110S, ORF3a_T223I, ORF7a_T120I, ORF8_S24L, ORF8_W45C, S_A903S, S_P681H, classification, S_L212I_S_V213G_1Norm, S…	RandomForestClassifier(max_depth=20, max_features=0.25, n_estimators=300)	0.840666	0.91924	0.111111	0.974619	0.230769	0.15	0.553803
combined_aa	GradientBoosting	Random Oversampling	FALSE	0.001	sex, ethnicity_final, flu_vaccinated, cov_vaccinated, pregnant_true, immunocompromised, metabolicsyndrome_factors, cardiovascular_dz, liver_dz, comorbid___7, comorbid___17, sxs_cat___1, sxs_cat___2, sxs_cat___3, sxs_cat___4, race_final_Asian, race_final_Black, race_final_Other, race_final_White, E_L73F, E_T9I, M_A63T, M_C33F, M_D3G, M_D3N, M_H125Y, M_I82T, M_Q19E, N_A182S, N_D371Y, N_D377Y, N_D3L…	GradientBoostingClassifier(learning_rate=0.2, max_depth=5, max_features='log2', n_estimators=700)	0.840384	0.926366	0.111111	0.982234	0.3	0.162162	0.561826
virus_aa_pw	ExtraTrees	Random Oversampling	TRUE	0.001	sex, flu_vaccinated, cov_vaccinated, pregnant_true, immunocompromised, metabolicsyndrome_factors, cardiovascular_dz, comorbid___7, sxs_cat___2, sxs_cat___3, sxs_cat___4, N_P13L, N_P67S, N_R203K, ORF1a_A76V, ORF1a_H374Y, ORF1a_M3221I, ORF1a_V2930L, ORF1a_V665I, ORF1b_F183V, ORF1b_I1257V, ORF3a_A110S, ORF3a_T223I, ORF7a_T120I, ORF8_S24L, ORF8_W45C, S_A903S, S_P681H, classification, age_bins, ct_bins	ExtraTreesClassifier(criterion='entropy', max_depth=30, max_features='log2', n_estimators=1500)	0.839773	0.931116	0.037037	0.992386	0.25	0.0645161	0.514379
virus_aa_2norm	MLP	None	FALSE	0.001	sex, ethnicity_final, flu_vaccinated, cov_vaccinated, pregnant_true, immunocompromised, metabolicsyndrome_factors, cardiovascular_dz, liver_dz, comorbid___7, comorbid___17, sxs_cat___1, sxs_cat___2, sxs_cat___3, sxs_cat___4, race_final_Asian, race_final_Black, race_final_Other, race_final_White, E_L73F, E_T9I, M_A63T, M_C33F, M_D3G, M_D3N, M_H125Y, M_I82T, M_Q19E, N_A182S, N_D371Y, N_D377Y, N_D3L…	MLPClassifier(activation='logistic', alpha=0.001, hidden_layer_sizes=(70, 50, 35), max_iter=100000)	0.838973	0.916865	0.259259	0.961929	0.318182	0.285714	0.620789
virus_aa_pw	MLP	Random Oversampling	TRUE	0.001	sex, flu_vaccinated, cov_vaccinated, pregnant_true, immunocompromised, metabolicsyndrome_factors, cardiovascular_dz, comorbid___7, sxs_cat___2, sxs_cat___3, sxs_cat___4, N_P13L, N_P67S, N_R203K, ORF1a_A76V, ORF1a_H374Y, ORF1a_M3221I, ORF1a_V2930L, ORF1a_V665I, ORF1b_F183V, ORF1b_I1257V, ORF3a_A110S, ORF3a_T223I, ORF7a_T120I, ORF8_S24L, ORF8_W45C, S_A903S, S_P681H, classification, age_bins, ct_bins	MLPClassifier(hidden_layer_sizes=(50, 35, 25), learning_rate='adaptive', max_iter=100000)	0.837563	0.91924	0.296296	0.961929	0.347826	0.32	0.638535
virus_aa_pw	GradientBoosting	None	FALSE	0.001	sex, ethnicity_final, flu_vaccinated, cov_vaccinated, pregnant_true, immunocompromised, metabolicsyndrome_factors, cardiovascular_dz, liver_dz, comorbid___7, comorbid___17, sxs_cat___1, sxs_cat___2, sxs_cat___3, sxs_cat___4, race_final_Asian, race_final_Black, race_final_Other, race_final_White, E_L73F, E_T9I, M_A63T, M_C33F, M_D3G, M_D3N, M_H125Y, M_I82T, M_Q19E, N_A182S, N_D371Y, N_D377Y, N_D3L…	GradientBoostingClassifier(max_features='log2', n_estimators=150)	0.8362	0.935867	0	1	0	0	0.483436
combined_who	LogisticRegression	None	FALSE	0.001	sex, ethnicity_final, flu_vaccinated, cov_vaccinated, pregnant_true, immunocompromised, metabolicsyndrome_factors, cardiovascular_dz, liver_dz, comorbid___7, comorbid___17, sxs_cat___1, sxs_cat___2, sxs_cat___3, sxs_cat___4, race_final_American.Indian.Alaskan.Native, race_final_Asian, race_final_Black, race_final_Native.Hawaiian.Pacific.Islander, race_final_Other, race_final_White, clade_who_Alph…	LogisticRegression(C=0.1, max_iter=10000, solver='saga')	0.835519	0.957194	0	0.998759	0	0	0.489064
virus_aa_1norm	SVC	None	TRUE	0.001	sex, flu_vaccinated, cov_vaccinated, pregnant_true, immunocompromised, metabolicsyndrome_factors, cardiovascular_dz, comorbid___7, sxs_cat___2, sxs_cat___3, sxs_cat___4, N_P67S, N_R203K, ORF1a_A76V, ORF1a_H374Y, ORF1a_M3221I, ORF1a_V2930L, ORF1a_V665I, ORF1b_F183V, ORF1b_I1257V, ORF3a_A110S, ORF3a_T223I, ORF7a_T120I, ORF8_S24L, ORF8_W45C, S_A903S, S_P681H, classification, S_L212I_S_V213G_1Norm, S…	SVC(C=0.001, coef0=10.0, kernel='linear', probability=True)	0.835495	0.935867	0	1	0	0	0.483436
combined_aa	NeuralNetwork	None	FALSE	0.001	sex, ethnicity_final, flu_vaccinated, cov_vaccinated, pregnant_true, immunocompromised, metabolicsyndrome_factors, cardiovascular_dz, liver_dz, comorbid___7, comorbid___17, sxs_cat___1, sxs_cat___2, sxs_cat___3, sxs_cat___4, race_final_Asian, race_final_Black, race_final_Other, race_final_White, E_L73F, E_T9I, M_A63T, M_C33F, M_D3G, M_D3N, M_H125Y, M_I82T, M_Q19E, N_A182S, N_D371Y, N_D377Y, N_D3L…	MLPClassifier(activation='logistic', alpha=0.01, max_iter=10000)	0.835025	0.926366	0.148148	0.979695	0.333333	0.205128	0.583261
virus_aa_2norm	SVC	None	TRUE	0.001	sex, flu_vaccinated, cov_vaccinated, pregnant_true, immunocompromised, metabolicsyndrome_factors, cardiovascular_dz, comorbid___7, sxs_cat___2, sxs_cat___3, sxs_cat___4, N_P67S, N_R203K, ORF1a_A76V, ORF1a_H374Y, ORF1a_M3221I, ORF1a_V2930L, ORF1a_V665I, ORF1b_F183V, ORF1b_I1257V, ORF3a_A110S, ORF3a_T223I, ORF7a_T120I, ORF8_S24L, ORF8_W45C, S_A903S, S_P681H, classification, S_L212I_S_V213G_2Norm, S…	SVC(C=0.001, coef0=10.0, kernel='linear', probability=True)	0.834649	0.935867	0	1	0	0	0.483436
virus_aa_pw	MLP	None	FALSE	0.001	sex, ethnicity_final, flu_vaccinated, cov_vaccinated, pregnant_true, immunocompromised, metabolicsyndrome_factors, cardiovascular_dz, liver_dz, comorbid___7, comorbid___17, sxs_cat___1, sxs_cat___2, sxs_cat___3, sxs_cat___4, race_final_Asian, race_final_Black, race_final_Other, race_final_White, E_L73F, E_T9I, M_A63T, M_C33F, M_D3G, M_D3N, M_H125Y, M_I82T, M_Q19E, N_A182S, N_D371Y, N_D377Y, N_D3L…	MLPClassifier(activation='logistic', alpha=0.001, hidden_layer_sizes=(70, 50, 35), max_iter=100000)	0.834085	0.912114	0.259259	0.956853	0.291667	0.27451	0.613867
clinic_data	LogisticRegression	Random Oversampling	TRUE	0.001	sex, Classification, flu_vaccinated, cov_vaccinated, immunocompromised, metabolicsyndrome_factors, cardiovascular_dz, liver_dz, comorbid___7, sxs_cat___1, sxs_cat___2, sxs_cat___3, sxs_cat___4, race_Black, age_bins	LogisticRegression(C=10, max_iter=10000, penalty='l1', solver='liblinear')	0.834071	0.774157	0.66	0.780952	0.152074	0.247191	0.557171
combined_aa	ExtraTrees	Random Oversampling	TRUE	0.001	sex, flu_vaccinated, cov_vaccinated, pregnant_true, immunocompromised, metabolicsyndrome_factors, cardiovascular_dz, comorbid___7, sxs_cat___2, sxs_cat___3, sxs_cat___4, N_P13L, N_P67S, N_R203K, ORF1a_A76V, ORF1a_H374Y, ORF1a_M3221I, ORF1a_V2930L, ORF1a_V665I, ORF1b_F183V, ORF1b_I1257V, ORF3a_A110S, ORF3a_T223I, ORF7a_T120I, ORF8_S24L, ORF8_W45C, S_A903S, S_P681H, classification, age_bins, ct_bins	ExtraTreesClassifier(criterion='entropy', max_depth=30, max_features='log2', n_estimators=200)	0.83385	0.931116	0.037037	0.992386	0.25	0.0645161	0.514379
virus_aa_1norm	NeuralNetwork	None	FALSE	0.001	sex, ethnicity_final, flu_vaccinated, cov_vaccinated, pregnant_true, immunocompromised, metabolicsyndrome_factors, cardiovascular_dz, liver_dz, comorbid___7, comorbid___17, sxs_cat___1, sxs_cat___2, sxs_cat___3, sxs_cat___4, race_final_Asian, race_final_Black, race_final_Other, race_final_White, E_L73F, E_T9I, M_A63T, M_C33F, M_D3G, M_D3N, M_H125Y, M_I82T, M_Q19E, N_A182S, N_D371Y, N_D377Y, N_D3L…	MLPClassifier(activation='logistic', alpha=0.01, max_iter=10000)	0.832675	0.91924	0.0740741	0.977157	0.181818	0.105263	0.531487
combined_who	ExtraTrees	Random Oversampling	TRUE	0.001	sex, flu_vaccinated, cov_vaccinated, immunocompromised, metabolicsyndrome_factors, cardiovascular_dz, liver_dz, comorbid___7, comorbid___17, sxs_cat___2, sxs_cat___3, sxs_cat___4, clade_who_Delta, clade_who_Epsilon, clade_who_Omicron, clade_who_WT, classification, age_bins, ct_bins	ExtraTreesClassifier(criterion='entropy', max_depth=20, max_features='log2', n_estimators=1000)	0.832524	0.94887	0.2	0.98139	0.318182	0.245614	0.609576
virus_aa_2norm	NeuralNetwork	None	FALSE	0.001	sex, ethnicity_final, flu_vaccinated, cov_vaccinated, pregnant_true, immunocompromised, metabolicsyndrome_factors, cardiovascular_dz, liver_dz, comorbid___7, comorbid___17, sxs_cat___1, sxs_cat___2, sxs_cat___3, sxs_cat___4, race_final_Asian, race_final_Black, race_final_Other, race_final_White, E_L73F, E_T9I, M_A63T, M_C33F, M_D3G, M_D3N, M_H125Y, M_I82T, M_Q19E, N_A182S, N_D371Y, N_D377Y, N_D3L…	MLPClassifier(activation='logistic', alpha=0.01, hidden_layer_sizes=(50,), max_iter=10000)	0.832017	0.91924	0.185185	0.969543	0.294118	0.227273	0.592333
virus_aa_2norm	GradientBoosting	Random Oversampling	FALSE	0.001	sex, ethnicity_final, flu_vaccinated, cov_vaccinated, pregnant_true, immunocompromised, metabolicsyndrome_factors, cardiovascular_dz, liver_dz, comorbid___7, comorbid___17, sxs_cat___1, sxs_cat___2, sxs_cat___3, sxs_cat___4, race_final_Asian, race_final_Black, race_final_Other, race_final_White, E_L73F, E_T9I, M_A63T, M_C33F, M_D3G, M_D3N, M_H125Y, M_I82T, M_Q19E, N_A182S, N_D371Y, N_D377Y, N_D3L…	GradientBoostingClassifier(learning_rate=0.2, max_depth=5, max_features='log2', n_estimators=700)	0.831735	0.921615	0.0740741	0.979695	0.2	0.108108	0.533557
combined_who	RandomForest	Random Oversampling	TRUE	0.001	sex, flu_vaccinated, cov_vaccinated, immunocompromised, metabolicsyndrome_factors, cardiovascular_dz, liver_dz, comorbid___7, comorbid___17, sxs_cat___2, sxs_cat___3, sxs_cat___4, clade_who_Delta, clade_who_Epsilon, clade_who_Omicron, clade_who_WT, classification, age_bins, ct_bins	RandomForestClassifier(criterion='entropy', max_depth=20, max_features=0.1, n_estimators=1000)	0.831071	0.947681	0.171429	0.98139	0.285714	0.214286	0.593613
virus_aa_pw	RandomForest	Random Oversampling	TRUE	0.001	sex, flu_vaccinated, cov_vaccinated, pregnant_true, immunocompromised, metabolicsyndrome_factors, cardiovascular_dz, comorbid___7, sxs_cat___2, sxs_cat___3, sxs_cat___4, N_P13L, N_P67S, N_R203K, ORF1a_A76V, ORF1a_H374Y, ORF1a_M3221I, ORF1a_V2930L, ORF1a_V665I, ORF1b_F183V, ORF1b_I1257V, ORF3a_A110S, ORF3a_T223I, ORF7a_T120I, ORF8_S24L, ORF8_W45C, S_A903S, S_P681H, classification, age_bins, ct_bins	RandomForestClassifier(max_depth=20, max_features=0.5, n_estimators=300)	0.830701	0.91924	0.185185	0.969543	0.294118	0.227273	0.592333
combined_aa	NeuralNetwork	Random Oversampling	FALSE	0.001	sex, ethnicity_final, flu_vaccinated, cov_vaccinated, pregnant_true, immunocompromised, metabolicsyndrome_factors, cardiovascular_dz, liver_dz, comorbid___7, comorbid___17, sxs_cat___1, sxs_cat___2, sxs_cat___3, sxs_cat___4, race_final_Asian, race_final_Black, race_final_Other, race_final_White, E_L73F, E_T9I, M_A63T, M_C33F, M_D3G, M_D3N, M_H125Y, M_I82T, M_Q19E, N_A182S, N_D371Y, N_D377Y, N_D3L…	MLPClassifier(alpha=0.001, hidden_layer_sizes=(100, 50), max_iter=10000)	0.829761	0.92399	0.111111	0.979695	0.272727	0.157895	0.559047
virus_aa_pw	LogisticRegression	Random Oversampling	FALSE	0.001	sex, ethnicity_final, flu_vaccinated, cov_vaccinated, pregnant_true, immunocompromised, metabolicsyndrome_factors, cardiovascular_dz, liver_dz, comorbid___7, comorbid___17, sxs_cat___1, sxs_cat___2, sxs_cat___3, sxs_cat___4, race_final_Asian, race_final_Black, race_final_Other, race_final_White, E_L73F, E_T9I, M_A63T, M_C33F, M_D3G, M_D3N, M_H125Y, M_I82T, M_Q19E, N_A182S, N_D371Y, N_D377Y, N_D3L…	LogisticRegression(C=5, max_iter=10000, solver='saga')	0.828633	0.864608	0.481481	0.890863	0.232143	0.313253	0.619077
virus_aa_2norm	LogisticRegression	Random Oversampling	FALSE	0.001	sex, ethnicity_final, flu_vaccinated, cov_vaccinated, pregnant_true, immunocompromised, metabolicsyndrome_factors, cardiovascular_dz, liver_dz, comorbid___7, comorbid___17, sxs_cat___1, sxs_cat___2, sxs_cat___3, sxs_cat___4, race_final_Asian, race_final_Black, race_final_Other, race_final_White, E_L73F, E_T9I, M_A63T, M_C33F, M_D3G, M_D3N, M_H125Y, M_I82T, M_Q19E, N_A182S, N_D371Y, N_D377Y, N_D3L…	LogisticRegression(C=5, max_iter=10000, solver='saga')	0.828257	0.866983	0.481481	0.893401	0.236364	0.317073	0.621694
combined_aa	LogisticRegression	Random Oversampling	FALSE	0.001	sex, ethnicity_final, flu_vaccinated, cov_vaccinated, pregnant_true, immunocompromised, metabolicsyndrome_factors, cardiovascular_dz, liver_dz, comorbid___7, comorbid___17, sxs_cat___1, sxs_cat___2, sxs_cat___3, sxs_cat___4, race_final_Asian, race_final_Black, race_final_Other, race_final_White, E_L73F, E_T9I, M_A63T, M_C33F, M_D3G, M_D3N, M_H125Y, M_I82T, M_Q19E, N_A182S, N_D371Y, N_D377Y, N_D3L…	LogisticRegression(C=5, max_iter=10000, solver='saga')	0.827787	0.866983	0.481481	0.893401	0.236364	0.317073	0.621694
virus_aa_1norm	LogisticRegression	Random Oversampling	FALSE	0.001	sex, ethnicity_final, flu_vaccinated, cov_vaccinated, pregnant_true, immunocompromised, metabolicsyndrome_factors, cardiovascular_dz, liver_dz, comorbid___7, comorbid___17, sxs_cat___1, sxs_cat___2, sxs_cat___3, sxs_cat___4, race_final_Asian, race_final_Black, race_final_Other, race_final_White, E_L73F, E_T9I, M_A63T, M_C33F, M_D3G, M_D3N, M_H125Y, M_I82T, M_Q19E, N_A182S, N_D371Y, N_D377Y, N_D3L…	LogisticRegression(C=5, max_iter=10000, solver='saga')	0.827787	0.866983	0.481481	0.893401	0.236364	0.317073	0.621694
clinic_data	LogisticRegression	Random Oversampling	FALSE	0.001	sex, ethnicity_final, Classification, flu_vaccinated, cov_vaccinated, pregnant_true, immunocompromised, metabolicsyndrome_factors, cardiovascular_dz, liver_dz, comorbid___7, comorbid___17, sxs_cat___1, sxs_cat___2, sxs_cat___3, sxs_cat___4, race_American Indian/Alaskan Native, race_Asian, race_Black, race_Native Hawaiian/Pacific Islander, race_Other, race_White, age_bins	LogisticRegression(C=20, max_iter=10000, solver='liblinear')	0.827	0.776404	0.66	0.783333	0.153488	0.249057	0.558852
virus_aa_1norm	ExtraTrees	Random Oversampling	TRUE	0.001	sex, flu_vaccinated, cov_vaccinated, pregnant_true, immunocompromised, metabolicsyndrome_factors, cardiovascular_dz, comorbid___7, sxs_cat___2, sxs_cat___3, sxs_cat___4, N_P67S, N_R203K, ORF1a_A76V, ORF1a_H374Y, ORF1a_M3221I, ORF1a_V2930L, ORF1a_V665I, ORF1b_F183V, ORF1b_I1257V, ORF3a_A110S, ORF3a_T223I, ORF7a_T120I, ORF8_S24L, ORF8_W45C, S_A903S, S_P681H, classification, S_L212I_S_V213G_1Norm, S…	ExtraTreesClassifier(criterion='entropy', max_depth=20, max_features='log2', n_estimators=1000)	0.825907	0.933492	0.0740741	0.992386	0.4	0.125	0.545216
virus_aa_2norm	RandomForest	Random Oversampling	FALSE	0.001	sex, ethnicity_final, flu_vaccinated, cov_vaccinated, pregnant_true, immunocompromised, metabolicsyndrome_factors, cardiovascular_dz, liver_dz, comorbid___7, comorbid___17, sxs_cat___1, sxs_cat___2, sxs_cat___3, sxs_cat___4, race_final_Asian, race_final_Black, race_final_Other, race_final_White, E_L73F, E_T9I, M_A63T, M_C33F, M_D3G, M_D3N, M_H125Y, M_I82T, M_Q19E, N_A182S, N_D371Y, N_D377Y, N_D3L…	RandomForestClassifier(max_features=0.1, n_estimators=10)	0.82445	0.933492	0.0740741	0.992386	0.4	0.125	0.545216
combined_who	NaiveBayes	None	FALSE	0.001	sex, ethnicity_final, flu_vaccinated, cov_vaccinated, pregnant_true, immunocompromised, metabolicsyndrome_factors, cardiovascular_dz, liver_dz, comorbid___7, comorbid___17, sxs_cat___1, sxs_cat___2, sxs_cat___3, sxs_cat___4, race_final_American.Indian.Alaskan.Native, race_final_Asian, race_final_Black, race_final_Native.Hawaiian.Pacific.Islander, race_final_Other, race_final_White, clade_who_Alph…	GaussianNB()	0.824211	0.154578	0.971429	0.119107	0.0456989	0.0872914	0.149958
clinic_data	RandomForest	Random Oversampling	FALSE	0.001	sex, ethnicity_final, Classification, flu_vaccinated, cov_vaccinated, pregnant_true, immunocompromised, metabolicsyndrome_factors, cardiovascular_dz, liver_dz, comorbid___7, comorbid___17, sxs_cat___1, sxs_cat___2, sxs_cat___3, sxs_cat___4, race_American Indian/Alaskan Native, race_Asian, race_Black, race_Native Hawaiian/Pacific Islander, race_Other, race_White, age_bins	RandomForestClassifier(criterion='entropy', max_depth=20, max_features=0.1, n_estimators=200)	0.824143	0.926966	0.22	0.969048	0.297297	0.252874	0.60724
combined_aa	RandomForest	Random Oversampling	FALSE	0.001	sex, ethnicity_final, flu_vaccinated, cov_vaccinated, pregnant_true, immunocompromised, metabolicsyndrome_factors, cardiovascular_dz, liver_dz, comorbid___7, comorbid___17, sxs_cat___1, sxs_cat___2, sxs_cat___3, sxs_cat___4, race_final_Asian, race_final_Black, race_final_Other, race_final_White, E_L73F, E_T9I, M_A63T, M_C33F, M_D3G, M_D3N, M_H125Y, M_I82T, M_Q19E, N_A182S, N_D371Y, N_D377Y, N_D3L…	RandomForestClassifier(max_features=0.1, n_estimators=10)	0.821818	0.935867	0.0740741	0.994924	0.5	0.129032	0.54787
virus_aa_1norm	GradientBoosting	Random Oversampling	FALSE	0.001	sex, ethnicity_final, flu_vaccinated, cov_vaccinated, pregnant_true, immunocompromised, metabolicsyndrome_factors, cardiovascular_dz, liver_dz, comorbid___7, comorbid___17, sxs_cat___1, sxs_cat___2, sxs_cat___3, sxs_cat___4, race_final_Asian, race_final_Black, race_final_Other, race_final_White, E_L73F, E_T9I, M_A63T, M_C33F, M_D3G, M_D3N, M_H125Y, M_I82T, M_Q19E, N_A182S, N_D371Y, N_D377Y, N_D3L…	GradientBoostingClassifier(learning_rate=0.2, max_depth=5, max_features='log2', n_estimators=700)	0.820455	0.92399	0.0740741	0.982234	0.222222	0.111111	0.535704
combined_who	NaiveBayes	Random Oversampling	FALSE	0.001	sex, ethnicity_final, flu_vaccinated, cov_vaccinated, pregnant_true, immunocompromised, metabolicsyndrome_factors, cardiovascular_dz, liver_dz, comorbid___7, comorbid___17, sxs_cat___1, sxs_cat___2, sxs_cat___3, sxs_cat___4, race_final_American.Indian.Alaskan.Native, race_final_Asian, race_final_Black, race_final_Native.Hawaiian.Pacific.Islander, race_final_Other, race_final_White, clade_who_Alph…	GaussianNB()	0.819585	0.140309	0.971429	0.104218	0.0449735	0.0859671	0.13726
virus_aa_2norm	NeuralNetwork	Random Oversampling	TRUE	0.001	sex, flu_vaccinated, cov_vaccinated, pregnant_true, immunocompromised, metabolicsyndrome_factors, cardiovascular_dz, comorbid___7, sxs_cat___2, sxs_cat___3, sxs_cat___4, N_P67S, N_R203K, ORF1a_A76V, ORF1a_H374Y, ORF1a_M3221I, ORF1a_V2930L, ORF1a_V665I, ORF1b_F183V, ORF1b_I1257V, ORF3a_A110S, ORF3a_T223I, ORF7a_T120I, ORF8_S24L, ORF8_W45C, S_A903S, S_P681H, classification, S_L212I_S_V213G_2Norm, S…	MLPClassifier(max_iter=10000)	0.819233	0.914489	0.185185	0.964467	0.263158	0.217391	0.586083
combined_aa	GradientBoosting	Random Oversampling	TRUE	0.001	sex, flu_vaccinated, cov_vaccinated, pregnant_true, immunocompromised, metabolicsyndrome_factors, cardiovascular_dz, comorbid___7, sxs_cat___2, sxs_cat___3, sxs_cat___4, N_P13L, N_P67S, N_R203K, ORF1a_A76V, ORF1a_H374Y, ORF1a_M3221I, ORF1a_V2930L, ORF1a_V665I, ORF1b_F183V, ORF1b_I1257V, ORF3a_A110S, ORF3a_T223I, ORF7a_T120I, ORF8_S24L, ORF8_W45C, S_A903S, S_P681H, classification, age_bins, ct_bins	GradientBoostingClassifier(learning_rate=0.2, max_depth=5, max_features='log2', n_estimators=500)	0.817635	0.921615	0.222222	0.969543	0.333333	0.266667	0.612631
virus_aa_1norm	GradientBoosting	SMOTE	TRUE	0.001	sex, flu_vaccinated, cov_vaccinated, pregnant_true, immunocompromised, metabolicsyndrome_factors, cardiovascular_dz, comorbid___7, sxs_cat___2, sxs_cat___3, sxs_cat___4, N_P67S, N_R203K, ORF1a_A76V, ORF1a_H374Y, ORF1a_M3221I, ORF1a_V2930L, ORF1a_V665I, ORF1b_F183V, ORF1b_I1257V, ORF3a_A110S, ORF3a_T223I, ORF7a_T120I, ORF8_S24L, ORF8_W45C, S_A903S, S_P681H, classification, S_L212I_S_V213G_1Norm, S…	GradientBoostingClassifier(learning_rate=0.2, max_depth=5, max_features='log2', n_estimators=700)	0.817447	0.916865	0.259259	0.961929	0.318182	0.285714	0.620789
combined_aa	NaiveBayes	None	TRUE	0.001	sex, flu_vaccinated, cov_vaccinated, pregnant_true, immunocompromised, metabolicsyndrome_factors, cardiovascular_dz, comorbid___7, sxs_cat___2, sxs_cat___3, sxs_cat___4, N_P13L, N_P67S, N_R203K, ORF1a_A76V, ORF1a_H374Y, ORF1a_M3221I, ORF1a_V2930L, ORF1a_V665I, ORF1b_F183V, ORF1b_I1257V, ORF3a_A110S, ORF3a_T223I, ORF7a_T120I, ORF8_S24L, ORF8_W45C, S_A903S, S_P681H, classification, age_bins, ct_bins	GaussianNB()	0.814909	0.888361	0.37037	0.923858	0.25	0.298507	0.618931
virus_aa_pw	NaiveBayes	None	TRUE	0.001	sex, flu_vaccinated, cov_vaccinated, pregnant_true, immunocompromised, metabolicsyndrome_factors, cardiovascular_dz, comorbid___7, sxs_cat___2, sxs_cat___3, sxs_cat___4, N_P13L, N_P67S, N_R203K, ORF1a_A76V, ORF1a_H374Y, ORF1a_M3221I, ORF1a_V2930L, ORF1a_V665I, ORF1b_F183V, ORF1b_I1257V, ORF3a_A110S, ORF3a_T223I, ORF7a_T120I, ORF8_S24L, ORF8_W45C, S_A903S, S_P681H, classification, age_bins, ct_bins	GaussianNB()	0.814909	0.888361	0.37037	0.923858	0.25	0.298507	0.618931
combined_aa	MLP	Random Oversampling	FALSE	0.001	sex, ethnicity_final, flu_vaccinated, cov_vaccinated, pregnant_true, immunocompromised, metabolicsyndrome_factors, cardiovascular_dz, liver_dz, comorbid___7, comorbid___17, sxs_cat___1, sxs_cat___2, sxs_cat___3, sxs_cat___4, race_final_Asian, race_final_Black, race_final_Other, race_final_White, E_L73F, E_T9I, M_A63T, M_C33F, M_D3G, M_D3N, M_H125Y, M_I82T, M_Q19E, N_A182S, N_D371Y, N_D377Y, N_D3L…	MLPClassifier(alpha=0.001, hidden_layer_sizes=(70, 50, 35), learning_rate='adaptive', max_iter=100000)	0.814721	0.91924	0.185185	0.969543	0.294118	0.227273	0.592333
virus_aa_1norm	NaiveBayes	None	TRUE	0.001	sex, flu_vaccinated, cov_vaccinated, pregnant_true, immunocompromised, metabolicsyndrome_factors, cardiovascular_dz, comorbid___7, sxs_cat___2, sxs_cat___3, sxs_cat___4, N_P67S, N_R203K, ORF1a_A76V, ORF1a_H374Y, ORF1a_M3221I, ORF1a_V2930L, ORF1a_V665I, ORF1b_F183V, ORF1b_I1257V, ORF3a_A110S, ORF3a_T223I, ORF7a_T120I, ORF8_S24L, ORF8_W45C, S_A903S, S_P681H, classification, S_L212I_S_V213G_1Norm, S…	GaussianNB()	0.814627	0.885986	0.37037	0.92132	0.243902	0.294118	0.616051
virus_aa_2norm	NaiveBayes	None	TRUE	0.001	sex, flu_vaccinated, cov_vaccinated, pregnant_true, immunocompromised, metabolicsyndrome_factors, cardiovascular_dz, comorbid___7, sxs_cat___2, sxs_cat___3, sxs_cat___4, N_P67S, N_R203K, ORF1a_A76V, ORF1a_H374Y, ORF1a_M3221I, ORF1a_V2930L, ORF1a_V665I, ORF1b_F183V, ORF1b_I1257V, ORF3a_A110S, ORF3a_T223I, ORF7a_T120I, ORF8_S24L, ORF8_W45C, S_A903S, S_P681H, classification, S_L212I_S_V213G_2Norm, S…	GaussianNB()	0.814627	0.885986	0.37037	0.92132	0.243902	0.294118	0.616051
virus_aa_1norm	DecisionTree	None	TRUE	0.001	sex, flu_vaccinated, cov_vaccinated, pregnant_true, immunocompromised, metabolicsyndrome_factors, cardiovascular_dz, comorbid___7, sxs_cat___2, sxs_cat___3, sxs_cat___4, N_P67S, N_R203K, ORF1a_A76V, ORF1a_H374Y, ORF1a_M3221I, ORF1a_V2930L, ORF1a_V665I, ORF1b_F183V, ORF1b_I1257V, ORF3a_A110S, ORF3a_T223I, ORF7a_T120I, ORF8_S24L, ORF8_W45C, S_A903S, S_P681H, classification, S_L212I_S_V213G_1Norm, S…	DecisionTreeClassifier(max_depth=20, min_samples_leaf=10)	0.813264	0.928741	0.037037	0.989848	0.2	0.0625	0.512731
virus_aa_1norm	NeuralNetwork	Random Oversampling	TRUE	0.001	sex, flu_vaccinated, cov_vaccinated, pregnant_true, immunocompromised, metabolicsyndrome_factors, cardiovascular_dz, comorbid___7, sxs_cat___2, sxs_cat___3, sxs_cat___4, N_P67S, N_R203K, ORF1a_A76V, ORF1a_H374Y, ORF1a_M3221I, ORF1a_V2930L, ORF1a_V665I, ORF1b_F183V, ORF1b_I1257V, ORF3a_A110S, ORF3a_T223I, ORF7a_T120I, ORF8_S24L, ORF8_W45C, S_A903S, S_P681H, classification, S_L212I_S_V213G_1Norm, S…	MLPClassifier(max_iter=10000)	0.812371	0.926366	0.407407	0.961929	0.423077	0.415094	0.687902
virus_aa_pw	GradientBoosting	Random Oversampling	TRUE	0.001	sex, flu_vaccinated, cov_vaccinated, pregnant_true, immunocompromised, metabolicsyndrome_factors, cardiovascular_dz, comorbid___7, sxs_cat___2, sxs_cat___3, sxs_cat___4, N_P13L, N_P67S, N_R203K, ORF1a_A76V, ORF1a_H374Y, ORF1a_M3221I, ORF1a_V2930L, ORF1a_V665I, ORF1b_F183V, ORF1b_I1257V, ORF3a_A110S, ORF3a_T223I, ORF7a_T120I, ORF8_S24L, ORF8_W45C, S_A903S, S_P681H, classification, age_bins, ct_bins	GradientBoostingClassifier(learning_rate=0.2, max_depth=5, max_features='log2', n_estimators=700)	0.812277	0.916865	0.185185	0.967005	0.277778	0.222222	0.589154
virus_aa_pw	DecisionTree	None	FALSE	0.001	sex, ethnicity_final, flu_vaccinated, cov_vaccinated, pregnant_true, immunocompromised, metabolicsyndrome_factors, cardiovascular_dz, liver_dz, comorbid___7, comorbid___17, sxs_cat___1, sxs_cat___2, sxs_cat___3, sxs_cat___4, race_final_Asian, race_final_Black, race_final_Other, race_final_White, E_L73F, E_T9I, M_A63T, M_C33F, M_D3G, M_D3N, M_H125Y, M_I82T, M_Q19E, N_A182S, N_D371Y, N_D377Y, N_D3L…	DecisionTreeClassifier(max_depth=10, min_samples_split=10, splitter='random')	0.812136	0.92399	0.111111	0.979695	0.272727	0.157895	0.559047
virus_aa_pw	RandomForest	Random Oversampling	FALSE	0.001	sex, ethnicity_final, flu_vaccinated, cov_vaccinated, pregnant_true, immunocompromised, metabolicsyndrome_factors, cardiovascular_dz, liver_dz, comorbid___7, comorbid___17, sxs_cat___1, sxs_cat___2, sxs_cat___3, sxs_cat___4, race_final_Asian, race_final_Black, race_final_Other, race_final_White, E_L73F, E_T9I, M_A63T, M_C33F, M_D3G, M_D3N, M_H125Y, M_I82T, M_Q19E, N_A182S, N_D371Y, N_D377Y, N_D3L…	RandomForestClassifier(max_features=0.1, n_estimators=10)	0.810726	0.928741	0	0.992386	0	0	0.481527
combined_who	RandomForest	Random Oversampling	FALSE	0.001	sex, ethnicity_final, flu_vaccinated, cov_vaccinated, pregnant_true, immunocompromised, metabolicsyndrome_factors, cardiovascular_dz, liver_dz, comorbid___7, comorbid___17, sxs_cat___1, sxs_cat___2, sxs_cat___3, sxs_cat___4, race_final_American.Indian.Alaskan.Native, race_final_Asian, race_final_Black, race_final_Native.Hawaiian.Pacific.Islander, race_final_Other, race_final_White, clade_who_Alph…	RandomForestClassifier(criterion='entropy', max_depth=20, max_features=0.1, n_estimators=700)	0.810067	0.953627	0.142857	0.988834	0.357143	0.204082	0.5901
clinic_data	NaiveBayes	None	FALSE	0.001	sex, ethnicity_final, Classification, flu_vaccinated, cov_vaccinated, pregnant_true, immunocompromised, metabolicsyndrome_factors, cardiovascular_dz, liver_dz, comorbid___7, comorbid___17, sxs_cat___1, sxs_cat___2, sxs_cat___3, sxs_cat___4, race_American Indian/Alaskan Native, race_Asian, race_Black, race_Native Hawaiian/Pacific Islander, race_Other, race_White, age_bins	GaussianNB()	0.809512	0.0932584	0.98	0.0404762	0.0573099	0.108287	0.0930008
virus_aa_2norm	GradientBoosting	Random Oversampling	TRUE	0.001	sex, flu_vaccinated, cov_vaccinated, pregnant_true, immunocompromised, metabolicsyndrome_factors, cardiovascular_dz, comorbid___7, sxs_cat___2, sxs_cat___3, sxs_cat___4, N_P67S, N_R203K, ORF1a_A76V, ORF1a_H374Y, ORF1a_M3221I, ORF1a_V2930L, ORF1a_V665I, ORF1b_F183V, ORF1b_I1257V, ORF3a_A110S, ORF3a_T223I, ORF7a_T120I, ORF8_S24L, ORF8_W45C, S_A903S, S_P681H, classification, S_L212I_S_V213G_2Norm, S…	GradientBoostingClassifier(max_depth=5, max_features='log2', n_estimators=700)	0.808705	0.916865	0.222222	0.964467	0.3	0.255319	0.605647
combined_aa	NeuralNetwork	Random Oversampling	TRUE	0.001	sex, flu_vaccinated, cov_vaccinated, pregnant_true, immunocompromised, metabolicsyndrome_factors, cardiovascular_dz, comorbid___7, sxs_cat___2, sxs_cat___3, sxs_cat___4, N_P13L, N_P67S, N_R203K, ORF1a_A76V, ORF1a_H374Y, ORF1a_M3221I, ORF1a_V2930L, ORF1a_V665I, ORF1b_F183V, ORF1b_I1257V, ORF3a_A110S, ORF3a_T223I, ORF7a_T120I, ORF8_S24L, ORF8_W45C, S_A903S, S_P681H, classification, age_bins, ct_bins	MLPClassifier(alpha=0.01, max_iter=10000)	0.808517	0.916865	0.259259	0.961929	0.318182	0.285714	0.620789
virus_aa_1norm	NaiveBayes	Random Oversampling	TRUE	0.001	sex, flu_vaccinated, cov_vaccinated, pregnant_true, immunocompromised, metabolicsyndrome_factors, cardiovascular_dz, comorbid___7, sxs_cat___2, sxs_cat___3, sxs_cat___4, N_P67S, N_R203K, ORF1a_A76V, ORF1a_H374Y, ORF1a_M3221I, ORF1a_V2930L, ORF1a_V665I, ORF1b_F183V, ORF1b_I1257V, ORF3a_A110S, ORF3a_T223I, ORF7a_T120I, ORF8_S24L, ORF8_W45C, S_A903S, S_P681H, classification, S_L212I_S_V213G_1Norm, S…	GaussianNB()	0.807107	0.87886	0.407407	0.911168	0.23913	0.30137	0.617525
virus_aa_2norm	NaiveBayes	Random Oversampling	TRUE	0.001	sex, flu_vaccinated, cov_vaccinated, pregnant_true, immunocompromised, metabolicsyndrome_factors, cardiovascular_dz, comorbid___7, sxs_cat___2, sxs_cat___3, sxs_cat___4, N_P67S, N_R203K, ORF1a_A76V, ORF1a_H374Y, ORF1a_M3221I, ORF1a_V2930L, ORF1a_V665I, ORF1b_F183V, ORF1b_I1257V, ORF3a_A110S, ORF3a_T223I, ORF7a_T120I, ORF8_S24L, ORF8_W45C, S_A903S, S_P681H, classification, S_L212I_S_V213G_2Norm, S…	GaussianNB()	0.807013	0.87886	0.407407	0.911168	0.23913	0.30137	0.617525
combined_aa	SVC	None	TRUE	0.001	sex, flu_vaccinated, cov_vaccinated, pregnant_true, immunocompromised, metabolicsyndrome_factors, cardiovascular_dz, comorbid___7, sxs_cat___2, sxs_cat___3, sxs_cat___4, N_P13L, N_P67S, N_R203K, ORF1a_A76V, ORF1a_H374Y, ORF1a_M3221I, ORF1a_V2930L, ORF1a_V665I, ORF1b_F183V, ORF1b_I1257V, ORF3a_A110S, ORF3a_T223I, ORF7a_T120I, ORF8_S24L, ORF8_W45C, S_A903S, S_P681H, classification, age_bins, ct_bins	SVC(C=0.001, coef0=10.0, kernel='linear', probability=True)	0.806919	0.935867	0	1	0	0	0.483436
combined_aa	NaiveBayes	Random Oversampling	TRUE	0.001	sex, flu_vaccinated, cov_vaccinated, pregnant_true, immunocompromised, metabolicsyndrome_factors, cardiovascular_dz, comorbid___7, sxs_cat___2, sxs_cat___3, sxs_cat___4, N_P13L, N_P67S, N_R203K, ORF1a_A76V, ORF1a_H374Y, ORF1a_M3221I, ORF1a_V2930L, ORF1a_V665I, ORF1b_F183V, ORF1b_I1257V, ORF3a_A110S, ORF3a_T223I, ORF7a_T120I, ORF8_S24L, ORF8_W45C, S_A903S, S_P681H, classification, age_bins, ct_bins	GaussianNB()	0.806637	0.876485	0.407407	0.908629	0.234043	0.297297	0.614794
virus_aa_pw	NaiveBayes	Random Oversampling	TRUE	0.001	sex, flu_vaccinated, cov_vaccinated, pregnant_true, immunocompromised, metabolicsyndrome_factors, cardiovascular_dz, comorbid___7, sxs_cat___2, sxs_cat___3, sxs_cat___4, N_P13L, N_P67S, N_R203K, ORF1a_A76V, ORF1a_H374Y, ORF1a_M3221I, ORF1a_V2930L, ORF1a_V665I, ORF1b_F183V, ORF1b_I1257V, ORF3a_A110S, ORF3a_T223I, ORF7a_T120I, ORF8_S24L, ORF8_W45C, S_A903S, S_P681H, classification, age_bins, ct_bins	GaussianNB()	0.806637	0.876485	0.407407	0.908629	0.234043	0.297297	0.614794
virus_aa_pw	SVC	None	TRUE	0.001	sex, flu_vaccinated, cov_vaccinated, pregnant_true, immunocompromised, metabolicsyndrome_factors, cardiovascular_dz, comorbid___7, sxs_cat___2, sxs_cat___3, sxs_cat___4, N_P13L, N_P67S, N_R203K, ORF1a_A76V, ORF1a_H374Y, ORF1a_M3221I, ORF1a_V2930L, ORF1a_V665I, ORF1b_F183V, ORF1b_I1257V, ORF3a_A110S, ORF3a_T223I, ORF7a_T120I, ORF8_S24L, ORF8_W45C, S_A903S, S_P681H, classification, age_bins, ct_bins	SVC(C=0.001, coef0=10.0, kernel='linear', probability=True)	0.806449	0.935867	0	1	0	0	0.483436
virus_aa_2norm	RandomForest	Random Oversampling	TRUE	0.001	sex, flu_vaccinated, cov_vaccinated, pregnant_true, immunocompromised, metabolicsyndrome_factors, cardiovascular_dz, comorbid___7, sxs_cat___2, sxs_cat___3, sxs_cat___4, N_P67S, N_R203K, ORF1a_A76V, ORF1a_H374Y, ORF1a_M3221I, ORF1a_V2930L, ORF1a_V665I, ORF1b_F183V, ORF1b_I1257V, ORF3a_A110S, ORF3a_T223I, ORF7a_T120I, ORF8_S24L, ORF8_W45C, S_A903S, S_P681H, classification, S_L212I_S_V213G_2Norm, S…	RandomForestClassifier(max_depth=20, max_features=0.25, n_estimators=10)	0.806355	0.92399	0.259259	0.969543	0.368421	0.304348	0.632073
clinic_data	NaiveBayes	Random Oversampling	FALSE	0.001	sex, ethnicity_final, Classification, flu_vaccinated, cov_vaccinated, pregnant_true, immunocompromised, metabolicsyndrome_factors, cardiovascular_dz, liver_dz, comorbid___7, comorbid___17, sxs_cat___1, sxs_cat___2, sxs_cat___3, sxs_cat___4, race_American Indian/Alaskan Native, race_Asian, race_Black, race_Native Hawaiian/Pacific Islander, race_Other, race_White, age_bins	GaussianNB()	0.805476	0.0932584	0.98	0.0404762	0.0573099	0.108287	0.0930008
combined_aa	DecisionTree	None	TRUE	0.001	sex, flu_vaccinated, cov_vaccinated, pregnant_true, immunocompromised, metabolicsyndrome_factors, cardiovascular_dz, comorbid___7, sxs_cat___2, sxs_cat___3, sxs_cat___4, N_P13L, N_P67S, N_R203K, ORF1a_A76V, ORF1a_H374Y, ORF1a_M3221I, ORF1a_V2930L, ORF1a_V665I, ORF1b_F183V, ORF1b_I1257V, ORF3a_A110S, ORF3a_T223I, ORF7a_T120I, ORF8_S24L, ORF8_W45C, S_A903S, S_P681H, classification, age_bins, ct_bins	DecisionTreeClassifier(max_depth=2, min_samples_leaf=10, splitter='random')	0.804898	0.935867	0	1	0	0	0.483436
virus_aa_1norm	DecisionTree	None	FALSE	0.001	sex, ethnicity_final, flu_vaccinated, cov_vaccinated, pregnant_true, immunocompromised, metabolicsyndrome_factors, cardiovascular_dz, liver_dz, comorbid___7, comorbid___17, sxs_cat___1, sxs_cat___2, sxs_cat___3, sxs_cat___4, race_final_Asian, race_final_Black, race_final_Other, race_final_White, E_L73F, E_T9I, M_A63T, M_C33F, M_D3G, M_D3N, M_H125Y, M_I82T, M_Q19E, N_A182S, N_D371Y, N_D377Y, N_D3L…	DecisionTreeClassifier(max_depth=2, min_samples_leaf=10, min_samples_split=10, splitter='random')	0.804898	0.935867	0	1	0	0	0.483436
virus_aa_2norm	DecisionTree	None	TRUE	0.001	sex, flu_vaccinated, cov_vaccinated, pregnant_true, immunocompromised, metabolicsyndrome_factors, cardiovascular_dz, comorbid___7, sxs_cat___2, sxs_cat___3, sxs_cat___4, N_P67S, N_R203K, ORF1a_A76V, ORF1a_H374Y, ORF1a_M3221I, ORF1a_V2930L, ORF1a_V665I, ORF1b_F183V, ORF1b_I1257V, ORF3a_A110S, ORF3a_T223I, ORF7a_T120I, ORF8_S24L, ORF8_W45C, S_A903S, S_P681H, classification, S_L212I_S_V213G_2Norm, S…	DecisionTreeClassifier(max_depth=2, min_samples_leaf=10, min_samples_split=10, splitter='random')	0.804898	0.935867	0	1	0	0	0.483436
virus_aa_pw	NeuralNetwork	Random Oversampling	TRUE	0.001	sex, flu_vaccinated, cov_vaccinated, pregnant_true, immunocompromised, metabolicsyndrome_factors, cardiovascular_dz, comorbid___7, sxs_cat___2, sxs_cat___3, sxs_cat___4, N_P13L, N_P67S, N_R203K, ORF1a_A76V, ORF1a_H374Y, ORF1a_M3221I, ORF1a_V2930L, ORF1a_V665I, ORF1b_F183V, ORF1b_I1257V, ORF3a_A110S, ORF3a_T223I, ORF7a_T120I, ORF8_S24L, ORF8_W45C, S_A903S, S_P681H, classification, age_bins, ct_bins	MLPClassifier(alpha=0.001, max_iter=10000)	0.804287	0.921615	0.333333	0.961929	0.375	0.352941	0.655611
combined_aa	RandomForest	SMOTE	TRUE	0.001	sex, flu_vaccinated, cov_vaccinated, pregnant_true, immunocompromised, metabolicsyndrome_factors, cardiovascular_dz, comorbid___7, sxs_cat___2, sxs_cat___3, sxs_cat___4, N_P13L, N_P67S, N_R203K, ORF1a_A76V, ORF1a_H374Y, ORF1a_M3221I, ORF1a_V2930L, ORF1a_V665I, ORF1b_F183V, ORF1b_I1257V, ORF3a_A110S, ORF3a_T223I, ORF7a_T120I, ORF8_S24L, ORF8_W45C, S_A903S, S_P681H, classification, age_bins, ct_bins	RandomForestClassifier(criterion='entropy', max_depth=50, max_features=0.1, n_estimators=500)	0.803111	0.912114	0.0740741	0.969543	0.142857	0.097561	0.525684
virus_aa_1norm	GradientBoosting	Random Oversampling	TRUE	0.001	sex, flu_vaccinated, cov_vaccinated, pregnant_true, immunocompromised, metabolicsyndrome_factors, cardiovascular_dz, comorbid___7, sxs_cat___2, sxs_cat___3, sxs_cat___4, N_P67S, N_R203K, ORF1a_A76V, ORF1a_H374Y, ORF1a_M3221I, ORF1a_V2930L, ORF1a_V665I, ORF1b_F183V, ORF1b_I1257V, ORF3a_A110S, ORF3a_T223I, ORF7a_T120I, ORF8_S24L, ORF8_W45C, S_A903S, S_P681H, classification, S_L212I_S_V213G_1Norm, S…	GradientBoostingClassifier(learning_rate=0.2, max_depth=5, max_features='log2', n_estimators=500)	0.80297	0.91924	0.185185	0.969543	0.294118	0.227273	0.592333
virus_aa_2norm	NeuralNetwork	Random Oversampling	FALSE	0.001	sex, ethnicity_final, flu_vaccinated, cov_vaccinated, pregnant_true, immunocompromised, metabolicsyndrome_factors, cardiovascular_dz, liver_dz, comorbid___7, comorbid___17, sxs_cat___1, sxs_cat___2, sxs_cat___3, sxs_cat___4, race_final_Asian, race_final_Black, race_final_Other, race_final_White, E_L73F, E_T9I, M_A63T, M_C33F, M_D3G, M_D3N, M_H125Y, M_I82T, M_Q19E, N_A182S, N_D371Y, N_D377Y, N_D3L…	MLPClassifier(hidden_layer_sizes=(100, 50), max_iter=10000)	0.80156	0.921615	0.148148	0.974619	0.285714	0.195122	0.576962
virus_aa_1norm	RandomForest	SMOTE	TRUE	0.001	sex, flu_vaccinated, cov_vaccinated, pregnant_true, immunocompromised, metabolicsyndrome_factors, cardiovascular_dz, comorbid___7, sxs_cat___2, sxs_cat___3, sxs_cat___4, N_P67S, N_R203K, ORF1a_A76V, ORF1a_H374Y, ORF1a_M3221I, ORF1a_V2930L, ORF1a_V665I, ORF1b_F183V, ORF1b_I1257V, ORF3a_A110S, ORF3a_T223I, ORF7a_T120I, ORF8_S24L, ORF8_W45C, S_A903S, S_P681H, classification, S_L212I_S_V213G_1Norm, S…	RandomForestClassifier(max_depth=20, max_features=0.1, n_estimators=700)	0.79968	0.91924	0.148148	0.972081	0.266667	0.190476	0.573988
virus_aa_2norm	MLP	Random Oversampling	FALSE	0.001	sex, ethnicity_final, flu_vaccinated, cov_vaccinated, pregnant_true, immunocompromised, metabolicsyndrome_factors, cardiovascular_dz, liver_dz, comorbid___7, comorbid___17, sxs_cat___1, sxs_cat___2, sxs_cat___3, sxs_cat___4, race_final_Asian, race_final_Black, race_final_Other, race_final_White, E_L73F, E_T9I, M_A63T, M_C33F, M_D3G, M_D3N, M_H125Y, M_I82T, M_Q19E, N_A182S, N_D371Y, N_D377Y, N_D3L…	MLPClassifier(alpha=0.001, hidden_layer_sizes=(50, 35, 25), max_iter=100000)	0.798646	0.916865	0.185185	0.967005	0.277778	0.222222	0.589154
clinic_data	SVC	SMOTE	FALSE	0.001	sex, ethnicity_final, Classification, flu_vaccinated, cov_vaccinated, pregnant_true, immunocompromised, metabolicsyndrome_factors, cardiovascular_dz, liver_dz, comorbid___7, comorbid___17, sxs_cat___1, sxs_cat___2, sxs_cat___3, sxs_cat___4, race_American Indian/Alaskan Native, race_Asian, race_Black, race_Native Hawaiian/Pacific Islander, race_Other, race_White, age_bins	SVC(C=1, coef0=10.0, probability=True)	0.798214	0.746067	0.62	0.753571	0.130252	0.215278	0.531902
combined_who	ExtraTrees	Random Oversampling	FALSE	0.001	sex, ethnicity_final, flu_vaccinated, cov_vaccinated, pregnant_true, immunocompromised, metabolicsyndrome_factors, cardiovascular_dz, liver_dz, comorbid___7, comorbid___17, sxs_cat___1, sxs_cat___2, sxs_cat___3, sxs_cat___4, race_final_American.Indian.Alaskan.Native, race_final_Asian, race_final_Black, race_final_Native.Hawaiian.Pacific.Islander, race_final_Other, race_final_White, clade_who_Alph…	ExtraTreesClassifier(criterion='entropy', max_depth=20, max_features='log2', n_estimators=200)	0.798033	0.953627	0.0857143	0.991315	0.3	0.133333	0.554755
clinic_data	SVC	SMOTE	TRUE	0.001	sex, Classification, flu_vaccinated, cov_vaccinated, immunocompromised, metabolicsyndrome_factors, cardiovascular_dz, liver_dz, comorbid___7, sxs_cat___1, sxs_cat___2, sxs_cat___3, sxs_cat___4, race_Black, age_bins	SVC(C=1, coef0=10.0, probability=True)	0.798024	0.751685	0.64	0.758333	0.13617	0.224561	0.538368
virus_aa_2norm	GradientBoosting	SMOTE	TRUE	0.001	sex, flu_vaccinated, cov_vaccinated, pregnant_true, immunocompromised, metabolicsyndrome_factors, cardiovascular_dz, comorbid___7, sxs_cat___2, sxs_cat___3, sxs_cat___4, N_P67S, N_R203K, ORF1a_A76V, ORF1a_H374Y, ORF1a_M3221I, ORF1a_V2930L, ORF1a_V665I, ORF1b_F183V, ORF1b_I1257V, ORF3a_A110S, ORF3a_T223I, ORF7a_T120I, ORF8_S24L, ORF8_W45C, S_A903S, S_P681H, classification, S_L212I_S_V213G_2Norm, S…	GradientBoostingClassifier(max_depth=5, max_features='log2', n_estimators=700)	0.797612	0.909739	0.185185	0.959391	0.238095	0.208333	0.580237
clinic_data	NaiveBayes	SMOTE	TRUE	0.001	sex, Classification, flu_vaccinated, cov_vaccinated, immunocompromised, metabolicsyndrome_factors, cardiovascular_dz, liver_dz, comorbid___7, sxs_cat___1, sxs_cat___2, sxs_cat___3, sxs_cat___4, race_Black, age_bins	GaussianNB()	0.797381	0.732584	0.72	0.733333	0.138462	0.232258	0.535177
virus_aa_pw	RandomForest	SMOTE	TRUE	0.001	sex, flu_vaccinated, cov_vaccinated, pregnant_true, immunocompromised, metabolicsyndrome_factors, cardiovascular_dz, comorbid___7, sxs_cat___2, sxs_cat___3, sxs_cat___4, N_P13L, N_P67S, N_R203K, ORF1a_A76V, ORF1a_H374Y, ORF1a_M3221I, ORF1a_V2930L, ORF1a_V665I, ORF1b_F183V, ORF1b_I1257V, ORF3a_A110S, ORF3a_T223I, ORF7a_T120I, ORF8_S24L, ORF8_W45C, S_A903S, S_P681H, classification, age_bins, ct_bins	RandomForestClassifier(criterion='entropy', max_depth=30, max_features=0.1)	0.795967	0.912114	0.111111	0.967005	0.1875	0.139535	0.546613
combined_who	LogisticRegression	SMOTE	TRUE	0.001	sex, flu_vaccinated, cov_vaccinated, immunocompromised, metabolicsyndrome_factors, cardiovascular_dz, liver_dz, comorbid___7, comorbid___17, sxs_cat___2, sxs_cat___3, sxs_cat___4, clade_who_Delta, clade_who_Epsilon, clade_who_Omicron, clade_who_WT, classification, age_bins, ct_bins	LogisticRegression(C=1, max_iter=10000, solver='liblinear')	0.795002	0.747919	0.714286	0.74938	0.110132	0.19084	0.520772
clinic_data	ExtraTrees	Random Oversampling	FALSE	0.001	sex, ethnicity_final, Classification, flu_vaccinated, cov_vaccinated, pregnant_true, immunocompromised, metabolicsyndrome_factors, cardiovascular_dz, liver_dz, comorbid___7, comorbid___17, sxs_cat___1, sxs_cat___2, sxs_cat___3, sxs_cat___4, race_American Indian/Alaskan Native, race_Asian, race_Black, race_Native Hawaiian/Pacific Islander, race_Other, race_White, age_bins	ExtraTreesClassifier(criterion='entropy', max_depth=20, max_features='log2', n_estimators=1000)	0.794452	0.929213	0.2	0.972619	0.30303	0.240964	0.60192
combined_who	NaiveBayes	SMOTE	TRUE	0.001	sex, flu_vaccinated, cov_vaccinated, immunocompromised, metabolicsyndrome_factors, cardiovascular_dz, liver_dz, comorbid___7, comorbid___17, sxs_cat___2, sxs_cat___3, sxs_cat___4, clade_who_Delta, clade_who_Epsilon, clade_who_Omicron, clade_who_WT, classification, age_bins, ct_bins	GaussianNB()	0.794186	0.589774	0.771429	0.581886	0.0741758	0.135338	0.433219
virus_aa_2norm	RandomForest	SMOTE	TRUE	0.001	sex, flu_vaccinated, cov_vaccinated, pregnant_true, immunocompromised, metabolicsyndrome_factors, cardiovascular_dz, comorbid___7, sxs_cat___2, sxs_cat___3, sxs_cat___4, N_P67S, N_R203K, ORF1a_A76V, ORF1a_H374Y, ORF1a_M3221I, ORF1a_V2930L, ORF1a_V665I, ORF1b_F183V, ORF1b_I1257V, ORF3a_A110S, ORF3a_T223I, ORF7a_T120I, ORF8_S24L, ORF8_W45C, S_A903S, S_P681H, classification, S_L212I_S_V213G_2Norm, S…	RandomForestClassifier(max_depth=20, max_features=0.1, n_estimators=700)	0.791455	0.912114	0.0740741	0.969543	0.142857	0.097561	0.525684
combined_aa	GradientBoosting	SMOTE	TRUE	0.001	sex, flu_vaccinated, cov_vaccinated, pregnant_true, immunocompromised, metabolicsyndrome_factors, cardiovascular_dz, comorbid___7, sxs_cat___2, sxs_cat___3, sxs_cat___4, N_P13L, N_P67S, N_R203K, ORF1a_A76V, ORF1a_H374Y, ORF1a_M3221I, ORF1a_V2930L, ORF1a_V665I, ORF1b_F183V, ORF1b_I1257V, ORF3a_A110S, ORF3a_T223I, ORF7a_T120I, ORF8_S24L, ORF8_W45C, S_A903S, S_P681H, classification, age_bins, ct_bins	GradientBoostingClassifier(learning_rate=0.2, max_depth=5, max_features='log2', n_estimators=700)	0.791032	0.914489	0.185185	0.964467	0.263158	0.217391	0.586083
combined_aa	MLP	Random Oversampling	TRUE	0.001	sex, flu_vaccinated, cov_vaccinated, pregnant_true, immunocompromised, metabolicsyndrome_factors, cardiovascular_dz, comorbid___7, sxs_cat___2, sxs_cat___3, sxs_cat___4, N_P13L, N_P67S, N_R203K, ORF1a_A76V, ORF1a_H374Y, ORF1a_M3221I, ORF1a_V2930L, ORF1a_V665I, ORF1b_F183V, ORF1b_I1257V, ORF3a_A110S, ORF3a_T223I, ORF7a_T120I, ORF8_S24L, ORF8_W45C, S_A903S, S_P681H, classification, age_bins, ct_bins	MLPClassifier(hidden_layer_sizes=(70, 50, 35), learning_rate='adaptive', max_iter=100000)	0.790562	0.91924	0.333333	0.959391	0.36	0.346154	0.651558
virus_aa_pw	MLP	Random Oversampling	FALSE	0.001	sex, ethnicity_final, flu_vaccinated, cov_vaccinated, pregnant_true, immunocompromised, metabolicsyndrome_factors, cardiovascular_dz, liver_dz, comorbid___7, comorbid___17, sxs_cat___1, sxs_cat___2, sxs_cat___3, sxs_cat___4, race_final_Asian, race_final_Black, race_final_Other, race_final_White, E_L73F, E_T9I, M_A63T, M_C33F, M_D3G, M_D3N, M_H125Y, M_I82T, M_Q19E, N_A182S, N_D371Y, N_D377Y, N_D3L…	MLPClassifier(alpha=0.001, hidden_layer_sizes=(70, 50, 35), learning_rate='invscaling', max_iter=100000)	0.78934	0.928741	0.222222	0.977157	0.4	0.285714	0.624107
clinic_data	RandomForest	Random Oversampling	TRUE	0.001	sex, Classification, flu_vaccinated, cov_vaccinated, immunocompromised, metabolicsyndrome_factors, cardiovascular_dz, liver_dz, comorbid___7, sxs_cat___1, sxs_cat___2, sxs_cat___3, sxs_cat___4, race_Black, age_bins	RandomForestClassifier(max_depth=20, max_features=0.1, n_estimators=700)	0.786571	0.911236	0.22	0.952381	0.215686	0.217822	0.585385
virus_aa_1norm	MLP	Random Oversampling	TRUE	0.001	sex, flu_vaccinated, cov_vaccinated, pregnant_true, immunocompromised, metabolicsyndrome_factors, cardiovascular_dz, comorbid___7, sxs_cat___2, sxs_cat___3, sxs_cat___4, N_P67S, N_R203K, ORF1a_A76V, ORF1a_H374Y, ORF1a_M3221I, ORF1a_V2930L, ORF1a_V665I, ORF1b_F183V, ORF1b_I1257V, ORF3a_A110S, ORF3a_T223I, ORF7a_T120I, ORF8_S24L, ORF8_W45C, S_A903S, S_P681H, classification, S_L212I_S_V213G_1Norm, S…	MLPClassifier(hidden_layer_sizes=(70, 50, 35), learning_rate='invscaling', max_iter=100000)	0.785674	0.926366	0.333333	0.967005	0.409091	0.367347	0.664127
clinic_data	ExtraTrees	Random Oversampling	TRUE	0.001	sex, Classification, flu_vaccinated, cov_vaccinated, immunocompromised, metabolicsyndrome_factors, cardiovascular_dz, liver_dz, comorbid___7, sxs_cat___1, sxs_cat___2, sxs_cat___3, sxs_cat___4, race_Black, age_bins	ExtraTreesClassifier(criterion='entropy', max_depth=20, max_features='log2', n_estimators=1000)	0.784298	0.916854	0.2	0.959524	0.227273	0.212766	0.584438
combined_aa	ExtraTrees	SMOTE	FALSE	0.001	sex, ethnicity_final, flu_vaccinated, cov_vaccinated, pregnant_true, immunocompromised, metabolicsyndrome_factors, cardiovascular_dz, liver_dz, comorbid___7, comorbid___17, sxs_cat___1, sxs_cat___2, sxs_cat___3, sxs_cat___4, race_final_Asian, race_final_Black, race_final_Other, race_final_White, E_L73F, E_T9I, M_A63T, M_C33F, M_D3G, M_D3N, M_H125Y, M_I82T, M_Q19E, N_A182S, N_D371Y, N_D377Y, N_D3L…	ExtraTreesClassifier(criterion='entropy', max_features='log2', n_estimators=1500)	0.783982	0.933492	0	0.997462	0	0	0.482801
virus_aa_1norm	SVC	SMOTE	FALSE	0.001	sex, ethnicity_final, flu_vaccinated, cov_vaccinated, pregnant_true, immunocompromised, metabolicsyndrome_factors, cardiovascular_dz, liver_dz, comorbid___7, comorbid___17, sxs_cat___1, sxs_cat___2, sxs_cat___3, sxs_cat___4, race_final_Asian, race_final_Black, race_final_Other, race_final_White, E_L73F, E_T9I, M_A63T, M_C33F, M_D3G, M_D3N, M_H125Y, M_I82T, M_Q19E, N_A182S, N_D371Y, N_D377Y, N_D3L…	SVC(C=1, coef0=10.0, probability=True)	0.783418	0.83848	0.333333	0.873096	0.152542	0.209302	0.559678
virus_aa_2norm	SVC	SMOTE	FALSE	0.001	sex, ethnicity_final, flu_vaccinated, cov_vaccinated, pregnant_true, immunocompromised, metabolicsyndrome_factors, cardiovascular_dz, liver_dz, comorbid___7, comorbid___17, sxs_cat___1, sxs_cat___2, sxs_cat___3, sxs_cat___4, race_final_Asian, race_final_Black, race_final_Other, race_final_White, E_L73F, E_T9I, M_A63T, M_C33F, M_D3G, M_D3N, M_H125Y, M_I82T, M_Q19E, N_A182S, N_D371Y, N_D377Y, N_D3L…	SVC(C=1, coef0=10.0, probability=True)	0.782854	0.836105	0.296296	0.873096	0.137931	0.188235	0.548543
virus_aa_2norm	MLP	Random Oversampling	TRUE	0.001	sex, flu_vaccinated, cov_vaccinated, pregnant_true, immunocompromised, metabolicsyndrome_factors, cardiovascular_dz, comorbid___7, sxs_cat___2, sxs_cat___3, sxs_cat___4, N_P67S, N_R203K, ORF1a_A76V, ORF1a_H374Y, ORF1a_M3221I, ORF1a_V2930L, ORF1a_V665I, ORF1b_F183V, ORF1b_I1257V, ORF3a_A110S, ORF3a_T223I, ORF7a_T120I, ORF8_S24L, ORF8_W45C, S_A903S, S_P681H, classification, S_L212I_S_V213G_2Norm, S…	MLPClassifier(alpha=0.001, hidden_layer_sizes=(70, 50, 35), max_iter=100000)	0.78276	0.921615	0.259259	0.967005	0.35	0.297872	0.628181
clinic_data	NaiveBayes	SMOTE	FALSE	0.001	sex, ethnicity_final, Classification, flu_vaccinated, cov_vaccinated, pregnant_true, immunocompromised, metabolicsyndrome_factors, cardiovascular_dz, liver_dz, comorbid___7, comorbid___17, sxs_cat___1, sxs_cat___2, sxs_cat___3, sxs_cat___4, race_American Indian/Alaskan Native, race_Asian, race_Black, race_Native Hawaiian/Pacific Islander, race_Other, race_White, age_bins	GaussianNB()	0.782417	0.107865	0.96	0.0571429	0.0571429	0.107865	0.107865
combined_aa	RandomForest	SMOTE	FALSE	0.001	sex, ethnicity_final, flu_vaccinated, cov_vaccinated, pregnant_true, immunocompromised, metabolicsyndrome_factors, cardiovascular_dz, liver_dz, comorbid___7, comorbid___17, sxs_cat___1, sxs_cat___2, sxs_cat___3, sxs_cat___4, race_final_Asian, race_final_Black, race_final_Other, race_final_White, E_L73F, E_T9I, M_A63T, M_C33F, M_D3G, M_D3N, M_H125Y, M_I82T, M_Q19E, N_A182S, N_D371Y, N_D377Y, N_D3L…	RandomForestClassifier(max_depth=50, max_features=0.1, n_estimators=1000)	0.780692	0.928741	0	0.992386	0	0	0.481527
combined_who	LogisticRegression	SMOTE	FALSE	0.001	sex, ethnicity_final, flu_vaccinated, cov_vaccinated, pregnant_true, immunocompromised, metabolicsyndrome_factors, cardiovascular_dz, liver_dz, comorbid___7, comorbid___17, sxs_cat___1, sxs_cat___2, sxs_cat___3, sxs_cat___4, race_final_American.Indian.Alaskan.Native, race_final_Asian, race_final_Black, race_final_Native.Hawaiian.Pacific.Islander, race_final_Other, race_final_White, clade_who_Alph…	LogisticRegression(C=20, max_iter=10000, penalty='l1', solver='liblinear')	0.77983	0.787158	0.714286	0.790323	0.128866	0.218341	0.547574
virus_aa_pw	ExtraTrees	SMOTE	TRUE	0.001	sex, flu_vaccinated, cov_vaccinated, pregnant_true, immunocompromised, metabolicsyndrome_factors, cardiovascular_dz, comorbid___7, sxs_cat___2, sxs_cat___3, sxs_cat___4, N_P13L, N_P67S, N_R203K, ORF1a_A76V, ORF1a_H374Y, ORF1a_M3221I, ORF1a_V2930L, ORF1a_V665I, ORF1b_F183V, ORF1b_I1257V, ORF3a_A110S, ORF3a_T223I, ORF7a_T120I, ORF8_S24L, ORF8_W45C, S_A903S, S_P681H, classification, age_bins, ct_bins	ExtraTreesClassifier(criterion='entropy', max_depth=30, max_features='log2', n_estimators=1000)	0.779517	0.902613	0.0740741	0.959391	0.111111	0.0888889	0.518723
combined_aa	ExtraTrees	SMOTE	TRUE	0.001	sex, flu_vaccinated, cov_vaccinated, pregnant_true, immunocompromised, metabolicsyndrome_factors, cardiovascular_dz, comorbid___7, sxs_cat___2, sxs_cat___3, sxs_cat___4, N_P13L, N_P67S, N_R203K, ORF1a_A76V, ORF1a_H374Y, ORF1a_M3221I, ORF1a_V2930L, ORF1a_V665I, ORF1b_F183V, ORF1b_I1257V, ORF3a_A110S, ORF3a_T223I, ORF7a_T120I, ORF8_S24L, ORF8_W45C, S_A903S, S_P681H, classification, age_bins, ct_bins	ExtraTreesClassifier(criterion='entropy', max_depth=30, max_features='log2', n_estimators=1500)	0.77947	0.909739	0.0740741	0.967005	0.133333	0.0952381	0.523869
virus_aa_pw	GradientBoosting	SMOTE	TRUE	0.001	sex, flu_vaccinated, cov_vaccinated, pregnant_true, immunocompromised, metabolicsyndrome_factors, cardiovascular_dz, comorbid___7, sxs_cat___2, sxs_cat___3, sxs_cat___4, N_P13L, N_P67S, N_R203K, ORF1a_A76V, ORF1a_H374Y, ORF1a_M3221I, ORF1a_V2930L, ORF1a_V665I, ORF1b_F183V, ORF1b_I1257V, ORF3a_A110S, ORF3a_T223I, ORF7a_T120I, ORF8_S24L, ORF8_W45C, S_A903S, S_P681H, classification, age_bins, ct_bins	GradientBoostingClassifier(learning_rate=0.2, max_depth=5, max_features='log2', n_estimators=700)	0.779282	0.914489	0.222222	0.961929	0.285714	0.25	0.60233
combined_aa	SVC	SMOTE	FALSE	0.001	sex, ethnicity_final, flu_vaccinated, cov_vaccinated, pregnant_true, immunocompromised, metabolicsyndrome_factors, cardiovascular_dz, liver_dz, comorbid___7, comorbid___17, sxs_cat___1, sxs_cat___2, sxs_cat___3, sxs_cat___4, race_final_Asian, race_final_Black, race_final_Other, race_final_White, E_L73F, E_T9I, M_A63T, M_C33F, M_D3G, M_D3N, M_H125Y, M_I82T, M_Q19E, N_A182S, N_D371Y, N_D377Y, N_D3L…	SVC(C=1, coef0=10.0, probability=True)	0.779094	0.84323	0.333333	0.878173	0.157895	0.214286	0.563607
virus_aa_1norm	RandomForest	SMOTE	FALSE	0.001	sex, ethnicity_final, flu_vaccinated, cov_vaccinated, pregnant_true, immunocompromised, metabolicsyndrome_factors, cardiovascular_dz, liver_dz, comorbid___7, comorbid___17, sxs_cat___1, sxs_cat___2, sxs_cat___3, sxs_cat___4, race_final_Asian, race_final_Black, race_final_Other, race_final_White, E_L73F, E_T9I, M_A63T, M_C33F, M_D3G, M_D3N, M_H125Y, M_I82T, M_Q19E, N_A182S, N_D371Y, N_D377Y, N_D3L…	RandomForestClassifier(max_depth=30, max_features=0.1, n_estimators=200)	0.77712	0.931116	0	0.994924	0	0	0.482165
virus_aa_pw	RandomForest	SMOTE	FALSE	0.001	sex, ethnicity_final, flu_vaccinated, cov_vaccinated, pregnant_true, immunocompromised, metabolicsyndrome_factors, cardiovascular_dz, liver_dz, comorbid___7, comorbid___17, sxs_cat___1, sxs_cat___2, sxs_cat___3, sxs_cat___4, race_final_Asian, race_final_Black, race_final_Other, race_final_White, E_L73F, E_T9I, M_A63T, M_C33F, M_D3G, M_D3N, M_H125Y, M_I82T, M_Q19E, N_A182S, N_D371Y, N_D377Y, N_D3L…	RandomForestClassifier(max_depth=100, max_features=0.1, n_estimators=1000)	0.77712	0.928741	0	0.992386	0	0	0.481527
virus_aa_pw	SVC	SMOTE	FALSE	0.001	sex, ethnicity_final, flu_vaccinated, cov_vaccinated, pregnant_true, immunocompromised, metabolicsyndrome_factors, cardiovascular_dz, liver_dz, comorbid___7, comorbid___17, sxs_cat___1, sxs_cat___2, sxs_cat___3, sxs_cat___4, race_final_Asian, race_final_Black, race_final_Other, race_final_White, E_L73F, E_T9I, M_A63T, M_C33F, M_D3G, M_D3N, M_H125Y, M_I82T, M_Q19E, N_A182S, N_D371Y, N_D377Y, N_D3L…	SVC(C=1, coef0=10.0, probability=True)	0.776462	0.840855	0.333333	0.875635	0.155172	0.211765	0.561629
virus_aa_1norm	MLP	Random Oversampling	FALSE	0.001	sex, ethnicity_final, flu_vaccinated, cov_vaccinated, pregnant_true, immunocompromised, metabolicsyndrome_factors, cardiovascular_dz, liver_dz, comorbid___7, comorbid___17, sxs_cat___1, sxs_cat___2, sxs_cat___3, sxs_cat___4, race_final_Asian, race_final_Black, race_final_Other, race_final_White, E_L73F, E_T9I, M_A63T, M_C33F, M_D3G, M_D3N, M_H125Y, M_I82T, M_Q19E, N_A182S, N_D371Y, N_D377Y, N_D3L…	MLPClassifier(alpha=0.001, hidden_layer_sizes=(50, 35, 25), learning_rate='invscaling', max_iter=100000)	0.776274	0.921615	0.185185	0.972081	0.3125	0.232558	0.595628
virus_aa_2norm	DecisionTree	None	FALSE	0.001	sex, ethnicity_final, flu_vaccinated, cov_vaccinated, pregnant_true, immunocompromised, metabolicsyndrome_factors, cardiovascular_dz, liver_dz, comorbid___7, comorbid___17, sxs_cat___1, sxs_cat___2, sxs_cat___3, sxs_cat___4, race_final_Asian, race_final_Black, race_final_Other, race_final_White, E_L73F, E_T9I, M_A63T, M_C33F, M_D3G, M_D3N, M_H125Y, M_I82T, M_Q19E, N_A182S, N_D371Y, N_D377Y, N_D3L…	DecisionTreeClassifier(max_depth=2, min_samples_leaf=10, min_samples_split=5, splitter='random')	0.775851	0.935867	0	1	0	0	0.483436
virus_aa_pw	DecisionTree	None	TRUE	0.001	sex, flu_vaccinated, cov_vaccinated, pregnant_true, immunocompromised, metabolicsyndrome_factors, cardiovascular_dz, comorbid___7, sxs_cat___2, sxs_cat___3, sxs_cat___4, N_P13L, N_P67S, N_R203K, ORF1a_A76V, ORF1a_H374Y, ORF1a_M3221I, ORF1a_V2930L, ORF1a_V665I, ORF1b_F183V, ORF1b_I1257V, ORF3a_A110S, ORF3a_T223I, ORF7a_T120I, ORF8_S24L, ORF8_W45C, S_A903S, S_P681H, classification, age_bins, ct_bins	DecisionTreeClassifier(max_depth=2, min_samples_leaf=10, min_samples_split=10, splitter='random')	0.775851	0.935867	0	1	0	0	0.483436
combined_who	SVC	Random Oversampling	FALSE	0.001	sex, ethnicity_final, flu_vaccinated, cov_vaccinated, pregnant_true, immunocompromised, metabolicsyndrome_factors, cardiovascular_dz, liver_dz, comorbid___7, comorbid___17, sxs_cat___1, sxs_cat___2, sxs_cat___3, sxs_cat___4, race_final_American.Indian.Alaskan.Native, race_final_Asian, race_final_Black, race_final_Native.Hawaiian.Pacific.Islander, race_final_Other, race_final_White, clade_who_Alph…	SVC(C=1, coef0=10.0, probability=True)	0.775824	0.804994	0.485714	0.818859	0.104294	0.171717	0.530603
virus_aa_pw	ExtraTrees	SMOTE	FALSE	0.001	sex, ethnicity_final, flu_vaccinated, cov_vaccinated, pregnant_true, immunocompromised, metabolicsyndrome_factors, cardiovascular_dz, liver_dz, comorbid___7, comorbid___17, sxs_cat___1, sxs_cat___2, sxs_cat___3, sxs_cat___4, race_final_Asian, race_final_Black, race_final_Other, race_final_White, E_L73F, E_T9I, M_A63T, M_C33F, M_D3G, M_D3N, M_H125Y, M_I82T, M_Q19E, N_A182S, N_D371Y, N_D377Y, N_D3L…	ExtraTreesClassifier(criterion='entropy', max_features='log2', n_estimators=200)	0.771997	0.935867	0	1	0	0	0.483436
virus_aa_2norm	RandomForest	SMOTE	FALSE	0.001	sex, ethnicity_final, flu_vaccinated, cov_vaccinated, pregnant_true, immunocompromised, metabolicsyndrome_factors, cardiovascular_dz, liver_dz, comorbid___7, comorbid___17, sxs_cat___1, sxs_cat___2, sxs_cat___3, sxs_cat___4, race_final_Asian, race_final_Black, race_final_Other, race_final_White, E_L73F, E_T9I, M_A63T, M_C33F, M_D3G, M_D3N, M_H125Y, M_I82T, M_Q19E, N_A182S, N_D371Y, N_D377Y, N_D3L…	RandomForestClassifier(max_depth=50, max_features=0.1, n_estimators=1000)	0.771433	0.933492	0	0.997462	0	0	0.482801
combined_who	RandomForest	SMOTE	TRUE	0.001	sex, flu_vaccinated, cov_vaccinated, immunocompromised, metabolicsyndrome_factors, cardiovascular_dz, liver_dz, comorbid___7, comorbid___17, sxs_cat___2, sxs_cat___3, sxs_cat___4, clade_who_Delta, clade_who_Epsilon, clade_who_Omicron, clade_who_WT, classification, age_bins, ct_bins	RandomForestClassifier(criterion='entropy', max_depth=20, max_features=0.1, n_estimators=700)	0.77111	0.901308	0.228571	0.930521	0.125	0.161616	0.554592
clinic_data	RandomForest	SMOTE	FALSE	0.001	sex, ethnicity_final, Classification, flu_vaccinated, cov_vaccinated, pregnant_true, immunocompromised, metabolicsyndrome_factors, cardiovascular_dz, liver_dz, comorbid___7, comorbid___17, sxs_cat___1, sxs_cat___2, sxs_cat___3, sxs_cat___4, race_American Indian/Alaskan Native, race_Asian, race_Black, race_Native Hawaiian/Pacific Islander, race_Other, race_White, age_bins	RandomForestClassifier(max_depth=20, max_features=0.1, n_estimators=700)	0.769476	0.864045	0.26	0.9	0.134021	0.176871	0.551387
combined_who	RandomForest	SMOTE	FALSE	0.001	sex, ethnicity_final, flu_vaccinated, cov_vaccinated, pregnant_true, immunocompromised, metabolicsyndrome_factors, cardiovascular_dz, liver_dz, comorbid___7, comorbid___17, sxs_cat___1, sxs_cat___2, sxs_cat___3, sxs_cat___4, race_final_American.Indian.Alaskan.Native, race_final_Asian, race_final_Black, race_final_Native.Hawaiian.Pacific.Islander, race_final_Other, race_final_White, clade_who_Alph…	RandomForestClassifier(max_depth=20, max_features=0.1, n_estimators=1000)	0.768132	0.908442	0.2	0.939206	0.125	0.153846	0.552724
clinic_data	NeuralNetwork	None	TRUE	0.001	sex, Classification, flu_vaccinated, cov_vaccinated, immunocompromised, metabolicsyndrome_factors, cardiovascular_dz, liver_dz, comorbid___7, sxs_cat___1, sxs_cat___2, sxs_cat___3, sxs_cat___4, race_Black, age_bins	MLPClassifier(activation='tanh', alpha=0.001, hidden_layer_sizes=(50,), max_iter=10000)	0.767286	0.937079	0.22	0.979762	0.392857	0.282051	0.624574
combined_who	SVC	Random Oversampling	TRUE	0.001	sex, flu_vaccinated, cov_vaccinated, immunocompromised, metabolicsyndrome_factors, cardiovascular_dz, liver_dz, comorbid___7, comorbid___17, sxs_cat___2, sxs_cat___3, sxs_cat___4, clade_who_Delta, clade_who_Epsilon, clade_who_Omicron, clade_who_WT, classification, age_bins, ct_bins	SVC(C=1, coef0=10.0, probability=True)	0.76285	0.803805	0.514286	0.816377	0.108434	0.179104	0.533847
clinic_data	LogisticRegression	SMOTE	TRUE	0.001	sex, Classification, flu_vaccinated, cov_vaccinated, immunocompromised, metabolicsyndrome_factors, cardiovascular_dz, liver_dz, comorbid___7, sxs_cat___1, sxs_cat___2, sxs_cat___3, sxs_cat___4, race_Black, age_bins	LogisticRegression(C=0.1, max_iter=10000, solver='liblinear')	0.762762	0.72809	0.7	0.729762	0.133588	0.224359	0.529754
virus_aa_1norm	ExtraTrees	SMOTE	FALSE	0.001	sex, ethnicity_final, flu_vaccinated, cov_vaccinated, pregnant_true, immunocompromised, metabolicsyndrome_factors, cardiovascular_dz, liver_dz, comorbid___7, comorbid___17, sxs_cat___1, sxs_cat___2, sxs_cat___3, sxs_cat___4, race_final_Asian, race_final_Black, race_final_Other, race_final_White, E_L73F, E_T9I, M_A63T, M_C33F, M_D3G, M_D3N, M_H125Y, M_I82T, M_Q19E, N_A182S, N_D371Y, N_D377Y, N_D3L…	ExtraTreesClassifier(criterion='entropy', max_features='log2')	0.761844	0.933492	0	0.997462	0	0	0.482801
clinic_data	ExtraTrees	SMOTE	FALSE	0.001	sex, ethnicity_final, Classification, flu_vaccinated, cov_vaccinated, pregnant_true, immunocompromised, metabolicsyndrome_factors, cardiovascular_dz, liver_dz, comorbid___7, comorbid___17, sxs_cat___1, sxs_cat___2, sxs_cat___3, sxs_cat___4, race_American Indian/Alaskan Native, race_Asian, race_Black, race_Native Hawaiian/Pacific Islander, race_Other, race_White, age_bins	ExtraTreesClassifier(criterion='entropy', max_depth=20, max_features='log2', n_estimators=1500)	0.758929	0.883146	0.26	0.920238	0.1625	0.2	0.568485
virus_aa_2norm	ExtraTrees	SMOTE	TRUE	0.001	sex, flu_vaccinated, cov_vaccinated, pregnant_true, immunocompromised, metabolicsyndrome_factors, cardiovascular_dz, comorbid___7, sxs_cat___2, sxs_cat___3, sxs_cat___4, N_P67S, N_R203K, ORF1a_A76V, ORF1a_H374Y, ORF1a_M3221I, ORF1a_V2930L, ORF1a_V665I, ORF1b_F183V, ORF1b_I1257V, ORF3a_A110S, ORF3a_T223I, ORF7a_T120I, ORF8_S24L, ORF8_W45C, S_A903S, S_P681H, classification, S_L212I_S_V213G_2Norm, S…	ExtraTreesClassifier(criterion='entropy', max_depth=20, max_features='log2', n_estimators=1500)	0.758695	0.904988	0.111111	0.959391	0.157895	0.130435	0.540092
combined_who	ExtraTrees	SMOTE	FALSE	0.001	sex, ethnicity_final, flu_vaccinated, cov_vaccinated, pregnant_true, immunocompromised, metabolicsyndrome_factors, cardiovascular_dz, liver_dz, comorbid___7, comorbid___17, sxs_cat___1, sxs_cat___2, sxs_cat___3, sxs_cat___4, race_final_American.Indian.Alaskan.Native, race_final_Asian, race_final_Black, race_final_Native.Hawaiian.Pacific.Islander, race_final_Other, race_final_White, clade_who_Alph…	ExtraTreesClassifier(criterion='entropy', max_depth=20, max_features='log2', n_estimators=300)	0.75794	0.916766	0.171429	0.949132	0.12766	0.146341	0.551296
clinic_data	LogisticRegression	SMOTE	FALSE	0.001	sex, ethnicity_final, Classification, flu_vaccinated, cov_vaccinated, pregnant_true, immunocompromised, metabolicsyndrome_factors, cardiovascular_dz, liver_dz, comorbid___7, comorbid___17, sxs_cat___1, sxs_cat___2, sxs_cat___3, sxs_cat___4, race_American Indian/Alaskan Native, race_Asian, race_Black, race_Native Hawaiian/Pacific Islander, race_Other, race_White, age_bins	LogisticRegression(C=20, max_iter=10000, penalty='l1', solver='saga')	0.757619	0.750562	0.7	0.753571	0.144628	0.239726	0.545266
virus_aa_pw	GradientBoosting	SMOTE	FALSE	0.001	sex, ethnicity_final, flu_vaccinated, cov_vaccinated, pregnant_true, immunocompromised, metabolicsyndrome_factors, cardiovascular_dz, liver_dz, comorbid___7, comorbid___17, sxs_cat___1, sxs_cat___2, sxs_cat___3, sxs_cat___4, race_final_Asian, race_final_Black, race_final_Other, race_final_White, E_L73F, E_T9I, M_A63T, M_C33F, M_D3G, M_D3N, M_H125Y, M_I82T, M_Q19E, N_A182S, N_D371Y, N_D377Y, N_D3L…	GradientBoostingClassifier(learning_rate=0.2, max_depth=5, max_features='log2', n_estimators=700)	0.757097	0.92399	0.037037	0.984772	0.142857	0.0588235	0.50961
virus_aa_2norm	NeuralNetwork	SMOTE	FALSE	0.001	sex, ethnicity_final, flu_vaccinated, cov_vaccinated, pregnant_true, immunocompromised, metabolicsyndrome_factors, cardiovascular_dz, liver_dz, comorbid___7, comorbid___17, sxs_cat___1, sxs_cat___2, sxs_cat___3, sxs_cat___4, race_final_Asian, race_final_Black, race_final_Other, race_final_White, E_L73F, E_T9I, M_A63T, M_C33F, M_D3G, M_D3N, M_H125Y, M_I82T, M_Q19E, N_A182S, N_D371Y, N_D377Y, N_D3L…	MLPClassifier(alpha=0.01, max_iter=10000)	0.756345	0.885986	0.111111	0.939086	0.111111	0.111111	0.525099
virus_aa_1norm	ExtraTrees	SMOTE	TRUE	0.001	sex, flu_vaccinated, cov_vaccinated, pregnant_true, immunocompromised, metabolicsyndrome_factors, cardiovascular_dz, comorbid___7, sxs_cat___2, sxs_cat___3, sxs_cat___4, N_P67S, N_R203K, ORF1a_A76V, ORF1a_H374Y, ORF1a_M3221I, ORF1a_V2930L, ORF1a_V665I, ORF1b_F183V, ORF1b_I1257V, ORF3a_A110S, ORF3a_T223I, ORF7a_T120I, ORF8_S24L, ORF8_W45C, S_A903S, S_P681H, classification, S_L212I_S_V213G_1Norm, S…	ExtraTreesClassifier(criterion='entropy', max_depth=20, max_features='log2', n_estimators=1000)	0.755217	0.904988	0.111111	0.959391	0.157895	0.130435	0.540092
combined_who	ExtraTrees	SMOTE	TRUE	0.001	sex, flu_vaccinated, cov_vaccinated, immunocompromised, metabolicsyndrome_factors, cardiovascular_dz, liver_dz, comorbid___7, comorbid___17, sxs_cat___2, sxs_cat___3, sxs_cat___4, clade_who_Delta, clade_who_Epsilon, clade_who_Omicron, clade_who_WT, classification, age_bins, ct_bins	ExtraTreesClassifier(criterion='entropy', max_depth=20, max_features='log2', n_estimators=1500)	0.754342	0.901308	0.171429	0.933002	0.1	0.126316	0.537008
virus_aa_1norm	NeuralNetwork	SMOTE	FALSE	0.001	sex, ethnicity_final, flu_vaccinated, cov_vaccinated, pregnant_true, immunocompromised, metabolicsyndrome_factors, cardiovascular_dz, liver_dz, comorbid___7, comorbid___17, sxs_cat___1, sxs_cat___2, sxs_cat___3, sxs_cat___4, race_final_Asian, race_final_Black, race_final_Other, race_final_White, E_L73F, E_T9I, M_A63T, M_C33F, M_D3G, M_D3N, M_H125Y, M_I82T, M_Q19E, N_A182S, N_D371Y, N_D377Y, N_D3L…	MLPClassifier(alpha=0.01, max_iter=10000)	0.754277	0.876485	0.185185	0.923858	0.142857	0.16129	0.547312
clinic_data	DecisionTree	None	TRUE	0.001	sex, Classification, flu_vaccinated, cov_vaccinated, immunocompromised, metabolicsyndrome_factors, cardiovascular_dz, liver_dz, comorbid___7, sxs_cat___1, sxs_cat___2, sxs_cat___3, sxs_cat___4, race_Black, age_bins	DecisionTreeClassifier(max_depth=20, min_samples_leaf=10, splitter='random')	0.754274	0.939326	0.1	0.989286	0.357143	0.15625	0.562391
virus_aa_1norm	LogisticRegression	SMOTE	TRUE	0.001	sex, flu_vaccinated, cov_vaccinated, pregnant_true, immunocompromised, metabolicsyndrome_factors, cardiovascular_dz, comorbid___7, sxs_cat___2, sxs_cat___3, sxs_cat___4, N_P67S, N_R203K, ORF1a_A76V, ORF1a_H374Y, ORF1a_M3221I, ORF1a_V2930L, ORF1a_V665I, ORF1b_F183V, ORF1b_I1257V, ORF3a_A110S, ORF3a_T223I, ORF7a_T120I, ORF8_S24L, ORF8_W45C, S_A903S, S_P681H, classification, S_L212I_S_V213G_1Norm, S…	LogisticRegression(C=20, max_iter=10000, penalty='l1', solver='liblinear')	0.753713	0.764846	0.555556	0.779188	0.147059	0.232558	0.546854
virus_aa_2norm	LogisticRegression	SMOTE	TRUE	0.001	sex, flu_vaccinated, cov_vaccinated, pregnant_true, immunocompromised, metabolicsyndrome_factors, cardiovascular_dz, comorbid___7, sxs_cat___2, sxs_cat___3, sxs_cat___4, N_P67S, N_R203K, ORF1a_A76V, ORF1a_H374Y, ORF1a_M3221I, ORF1a_V2930L, ORF1a_V665I, ORF1b_F183V, ORF1b_I1257V, ORF3a_A110S, ORF3a_T223I, ORF7a_T120I, ORF8_S24L, ORF8_W45C, S_A903S, S_P681H, classification, S_L212I_S_V213G_2Norm, S…	LogisticRegression(C=10, max_iter=10000, penalty='l1', solver='liblinear')	0.753337	0.764846	0.555556	0.779188	0.147059	0.232558	0.546854
virus_aa_2norm	ExtraTrees	SMOTE	FALSE	0.001	sex, ethnicity_final, flu_vaccinated, cov_vaccinated, pregnant_true, immunocompromised, metabolicsyndrome_factors, cardiovascular_dz, liver_dz, comorbid___7, comorbid___17, sxs_cat___1, sxs_cat___2, sxs_cat___3, sxs_cat___4, race_final_Asian, race_final_Black, race_final_Other, race_final_White, E_L73F, E_T9I, M_A63T, M_C33F, M_D3G, M_D3N, M_H125Y, M_I82T, M_Q19E, N_A182S, N_D371Y, N_D377Y, N_D3L…	ExtraTreesClassifier(criterion='entropy', max_features='log2')	0.753102	0.933492	0	0.997462	0	0	0.482801
clinic_data	KNN	SMOTE	FALSE	0.001	sex, ethnicity_final, Classification, flu_vaccinated, cov_vaccinated, pregnant_true, immunocompromised, metabolicsyndrome_factors, cardiovascular_dz, liver_dz, comorbid___7, comorbid___17, sxs_cat___1, sxs_cat___2, sxs_cat___3, sxs_cat___4, race_American Indian/Alaskan Native, race_Asian, race_Black, race_Native Hawaiian/Pacific Islander, race_Other, race_White, age_bins	KNeighborsClassifier(n_neighbors=7, weights='distance')	0.752631	0.776404	0.58	0.788095	0.140097	0.225681	0.547509
virus_aa_2norm	KNN	SMOTE	FALSE	0.001	sex, ethnicity_final, flu_vaccinated, cov_vaccinated, pregnant_true, immunocompromised, metabolicsyndrome_factors, cardiovascular_dz, liver_dz, comorbid___7, comorbid___17, sxs_cat___1, sxs_cat___2, sxs_cat___3, sxs_cat___4, race_final_Asian, race_final_Black, race_final_Other, race_final_White, E_L73F, E_T9I, M_A63T, M_C33F, M_D3G, M_D3N, M_H125Y, M_I82T, M_Q19E, N_A182S, N_D371Y, N_D377Y, N_D3L…	KNeighborsClassifier(n_neighbors=7, weights='distance')	0.752303	0.748219	0.62963	0.756345	0.150442	0.242857	0.54593
virus_aa_1norm	KNN	SMOTE	FALSE	0.001	sex, ethnicity_final, flu_vaccinated, cov_vaccinated, pregnant_true, immunocompromised, metabolicsyndrome_factors, cardiovascular_dz, liver_dz, comorbid___7, comorbid___17, sxs_cat___1, sxs_cat___2, sxs_cat___3, sxs_cat___4, race_final_Asian, race_final_Black, race_final_Other, race_final_White, E_L73F, E_T9I, M_A63T, M_C33F, M_D3G, M_D3N, M_H125Y, M_I82T, M_Q19E, N_A182S, N_D371Y, N_D377Y, N_D3L…	KNeighborsClassifier(n_neighbors=7, weights='distance')	0.751739	0.748219	0.62963	0.756345	0.150442	0.242857	0.54593
virus_aa_1norm	SVC	SMOTE	TRUE	0.001	sex, flu_vaccinated, cov_vaccinated, pregnant_true, immunocompromised, metabolicsyndrome_factors, cardiovascular_dz, comorbid___7, sxs_cat___2, sxs_cat___3, sxs_cat___4, N_P67S, N_R203K, ORF1a_A76V, ORF1a_H374Y, ORF1a_M3221I, ORF1a_V2930L, ORF1a_V665I, ORF1b_F183V, ORF1b_I1257V, ORF3a_A110S, ORF3a_T223I, ORF7a_T120I, ORF8_S24L, ORF8_W45C, S_A903S, S_P681H, classification, S_L212I_S_V213G_1Norm, S…	SVC(C=1, coef0=10.0, probability=True)	0.750141	0.790974	0.407407	0.817259	0.13253	0.2	0.539891
virus_aa_2norm	SVC	SMOTE	TRUE	0.001	sex, flu_vaccinated, cov_vaccinated, pregnant_true, immunocompromised, metabolicsyndrome_factors, cardiovascular_dz, comorbid___7, sxs_cat___2, sxs_cat___3, sxs_cat___4, N_P67S, N_R203K, ORF1a_A76V, ORF1a_H374Y, ORF1a_M3221I, ORF1a_V2930L, ORF1a_V665I, ORF1b_F183V, ORF1b_I1257V, ORF3a_A110S, ORF3a_T223I, ORF7a_T120I, ORF8_S24L, ORF8_W45C, S_A903S, S_P681H, classification, S_L212I_S_V213G_2Norm, S…	SVC(C=1, coef0=10.0, probability=True)	0.749577	0.793349	0.444444	0.817259	0.142857	0.216216	0.548601
virus_aa_pw	NeuralNetwork	SMOTE	FALSE	0.001	sex, ethnicity_final, flu_vaccinated, cov_vaccinated, pregnant_true, immunocompromised, metabolicsyndrome_factors, cardiovascular_dz, liver_dz, comorbid___7, comorbid___17, sxs_cat___1, sxs_cat___2, sxs_cat___3, sxs_cat___4, race_final_Asian, race_final_Black, race_final_Other, race_final_White, E_L73F, E_T9I, M_A63T, M_C33F, M_D3G, M_D3N, M_H125Y, M_I82T, M_Q19E, N_A182S, N_D371Y, N_D377Y, N_D3L…	MLPClassifier(alpha=0.01, hidden_layer_sizes=(100, 50), max_iter=10000)	0.749483	0.890736	0.185185	0.939086	0.172414	0.178571	0.560024
clinic_data	ExtraTrees	SMOTE	TRUE	0.001	sex, Classification, flu_vaccinated, cov_vaccinated, immunocompromised, metabolicsyndrome_factors, cardiovascular_dz, liver_dz, comorbid___7, sxs_cat___1, sxs_cat___2, sxs_cat___3, sxs_cat___4, race_Black, age_bins	ExtraTreesClassifier(criterion='entropy', max_depth=20, max_features='log2', n_estimators=1000)	0.749429	0.857303	0.26	0.892857	0.126214	0.169935	0.545938
clinic_data	NeuralNetwork	Random Oversampling	FALSE	0.001	sex, ethnicity_final, Classification, flu_vaccinated, cov_vaccinated, pregnant_true, immunocompromised, metabolicsyndrome_factors, cardiovascular_dz, liver_dz, comorbid___7, comorbid___17, sxs_cat___1, sxs_cat___2, sxs_cat___3, sxs_cat___4, race_American Indian/Alaskan Native, race_Asian, race_Black, race_Native Hawaiian/Pacific Islander, race_Other, race_White, age_bins	MLPClassifier(activation='tanh', hidden_layer_sizes=(100, 50), max_iter=10000)	0.749262	0.910112	0.3	0.946429	0.25	0.272727	0.612412
combined_who	NaiveBayes	SMOTE	FALSE	0.001	sex, ethnicity_final, flu_vaccinated, cov_vaccinated, pregnant_true, immunocompromised, metabolicsyndrome_factors, cardiovascular_dz, liver_dz, comorbid___7, comorbid___17, sxs_cat___1, sxs_cat___2, sxs_cat___3, sxs_cat___4, race_final_American.Indian.Alaskan.Native, race_final_Asian, race_final_Black, race_final_Native.Hawaiian.Pacific.Islander, race_final_Other, race_final_White, clade_who_Alph…	GaussianNB()	0.74805	0.231867	0.914286	0.202233	0.0474074	0.0901408	0.212766
virus_aa_2norm	GradientBoosting	SMOTE	FALSE	0.001	sex, ethnicity_final, flu_vaccinated, cov_vaccinated, pregnant_true, immunocompromised, metabolicsyndrome_factors, cardiovascular_dz, liver_dz, comorbid___7, comorbid___17, sxs_cat___1, sxs_cat___2, sxs_cat___3, sxs_cat___4, race_final_Asian, race_final_Black, race_final_Other, race_final_White, E_L73F, E_T9I, M_A63T, M_C33F, M_D3G, M_D3N, M_H125Y, M_I82T, M_Q19E, N_A182S, N_D371Y, N_D377Y, N_D3L…	GradientBoostingClassifier(learning_rate=0.2, max_depth=5, max_features='log2', n_estimators=500)	0.747321	0.931116	0.0740741	0.989848	0.333333	0.121212	0.542683
clinic_data	DecisionTree	None	FALSE	0.001	sex, ethnicity_final, Classification, flu_vaccinated, cov_vaccinated, pregnant_true, immunocompromised, metabolicsyndrome_factors, cardiovascular_dz, liver_dz, comorbid___7, comorbid___17, sxs_cat___1, sxs_cat___2, sxs_cat___3, sxs_cat___4, race_American Indian/Alaskan Native, race_Asian, race_Black, race_Native Hawaiian/Pacific Islander, race_Other, race_White, age_bins	DecisionTreeClassifier(min_samples_leaf=10, min_samples_split=10, splitter='random')	0.746071	0.947191	0.14	0.995238	0.636364	0.229508	0.601083
clinic_data	RandomForest	SMOTE	TRUE	0.001	sex, Classification, flu_vaccinated, cov_vaccinated, immunocompromised, metabolicsyndrome_factors, cardiovascular_dz, liver_dz, comorbid___7, sxs_cat___1, sxs_cat___2, sxs_cat___3, sxs_cat___4, race_Black, age_bins	RandomForestClassifier(max_depth=20, max_features=0.25, n_estimators=1000)	0.745369	0.857303	0.32	0.889286	0.146789	0.201258	0.561456
clinic_data	NeuralNetwork	Random Oversampling	TRUE	0.001	sex, Classification, flu_vaccinated, cov_vaccinated, immunocompromised, metabolicsyndrome_factors, cardiovascular_dz, liver_dz, comorbid___7, sxs_cat___1, sxs_cat___2, sxs_cat___3, sxs_cat___4, race_Black, age_bins	MLPClassifier(activation='tanh', alpha=0.001, hidden_layer_sizes=(100, 50), max_iter=10000)	0.744036	0.9	0.38	0.930952	0.246753	0.299213	0.622686
combined_who	SVC	None	FALSE	0.001	sex, ethnicity_final, flu_vaccinated, cov_vaccinated, pregnant_true, immunocompromised, metabolicsyndrome_factors, cardiovascular_dz, liver_dz, comorbid___7, comorbid___17, sxs_cat___1, sxs_cat___2, sxs_cat___3, sxs_cat___4, race_final_American.Indian.Alaskan.Native, race_final_Asian, race_final_Black, race_final_Native.Hawaiian.Pacific.Islander, race_final_Other, race_final_White, clade_who_Alph…	SVC(C=1, coef0=10.0, probability=True)	0.743602	0.958383	0	1	0	0	0.489375
combined_who	NeuralNetwork	Random Oversampling	FALSE	0.001	sex, ethnicity_final, flu_vaccinated, cov_vaccinated, pregnant_true, immunocompromised, metabolicsyndrome_factors, cardiovascular_dz, liver_dz, comorbid___7, comorbid___17, sxs_cat___1, sxs_cat___2, sxs_cat___3, sxs_cat___4, race_final_American.Indian.Alaskan.Native, race_final_Asian, race_final_Black, race_final_Native.Hawaiian.Pacific.Islander, race_final_Other, race_final_White, clade_who_Alph…	MLPClassifier(activation='tanh', alpha=0.001, hidden_layer_sizes=(100, 50), max_iter=10000)	0.742715	0.9239	0.228571	0.954094	0.177778	0.2	0.580025
virus_aa_pw	SVC	SMOTE	TRUE	0.001	sex, flu_vaccinated, cov_vaccinated, pregnant_true, immunocompromised, metabolicsyndrome_factors, cardiovascular_dz, comorbid___7, sxs_cat___2, sxs_cat___3, sxs_cat___4, N_P13L, N_P67S, N_R203K, ORF1a_A76V, ORF1a_H374Y, ORF1a_M3221I, ORF1a_V2930L, ORF1a_V665I, ORF1b_F183V, ORF1b_I1257V, ORF3a_A110S, ORF3a_T223I, ORF7a_T120I, ORF8_S24L, ORF8_W45C, S_A903S, S_P681H, classification, age_bins, ct_bins	SVC(C=1, coef0=10.0, probability=True)	0.741963	0.786223	0.37037	0.814721	0.120482	0.181818	0.529434
combined_aa	SVC	SMOTE	TRUE	0.001	sex, flu_vaccinated, cov_vaccinated, pregnant_true, immunocompromised, metabolicsyndrome_factors, cardiovascular_dz, comorbid___7, sxs_cat___2, sxs_cat___3, sxs_cat___4, N_P13L, N_P67S, N_R203K, ORF1a_A76V, ORF1a_H374Y, ORF1a_M3221I, ORF1a_V2930L, ORF1a_V665I, ORF1b_F183V, ORF1b_I1257V, ORF3a_A110S, ORF3a_T223I, ORF7a_T120I, ORF8_S24L, ORF8_W45C, S_A903S, S_P681H, classification, age_bins, ct_bins	SVC(C=1, coef0=10.0, probability=True)	0.741963	0.786223	0.37037	0.814721	0.120482	0.181818	0.529434
combined_aa	KNN	SMOTE	FALSE	0.001	sex, ethnicity_final, flu_vaccinated, cov_vaccinated, pregnant_true, immunocompromised, metabolicsyndrome_factors, cardiovascular_dz, liver_dz, comorbid___7, comorbid___17, sxs_cat___1, sxs_cat___2, sxs_cat___3, sxs_cat___4, race_final_Asian, race_final_Black, race_final_Other, race_final_White, E_L73F, E_T9I, M_A63T, M_C33F, M_D3G, M_D3N, M_H125Y, M_I82T, M_Q19E, N_A182S, N_D371Y, N_D377Y, N_D3L…	KNeighborsClassifier(n_neighbors=7, weights='distance')	0.741869	0.750594	0.62963	0.758883	0.151786	0.244604	0.547622
virus_aa_pw	KNN	SMOTE	FALSE	0.001	sex, ethnicity_final, flu_vaccinated, cov_vaccinated, pregnant_true, immunocompromised, metabolicsyndrome_factors, cardiovascular_dz, liver_dz, comorbid___7, comorbid___17, sxs_cat___1, sxs_cat___2, sxs_cat___3, sxs_cat___4, race_final_Asian, race_final_Black, race_final_Other, race_final_White, E_L73F, E_T9I, M_A63T, M_C33F, M_D3G, M_D3N, M_H125Y, M_I82T, M_Q19E, N_A182S, N_D371Y, N_D377Y, N_D3L…	KNeighborsClassifier(n_neighbors=7, weights='distance')	0.741164	0.750594	0.62963	0.758883	0.151786	0.244604	0.547622
combined_who	KNN	SMOTE	FALSE	0.001	sex, ethnicity_final, flu_vaccinated, cov_vaccinated, pregnant_true, immunocompromised, metabolicsyndrome_factors, cardiovascular_dz, liver_dz, comorbid___7, comorbid___17, sxs_cat___1, sxs_cat___2, sxs_cat___3, sxs_cat___4, race_final_American.Indian.Alaskan.Native, race_final_Asian, race_final_Black, race_final_Native.Hawaiian.Pacific.Islander, race_final_Other, race_final_White, clade_who_Alph…	KNeighborsClassifier(n_neighbors=7, weights='distance')	0.74034	0.78478	0.542857	0.795285	0.103261	0.173516	0.524899
combined_aa	LogisticRegression	SMOTE	TRUE	0.001	sex, flu_vaccinated, cov_vaccinated, pregnant_true, immunocompromised, metabolicsyndrome_factors, cardiovascular_dz, comorbid___7, sxs_cat___2, sxs_cat___3, sxs_cat___4, N_P13L, N_P67S, N_R203K, ORF1a_A76V, ORF1a_H374Y, ORF1a_M3221I, ORF1a_V2930L, ORF1a_V665I, ORF1b_F183V, ORF1b_I1257V, ORF3a_A110S, ORF3a_T223I, ORF7a_T120I, ORF8_S24L, ORF8_W45C, S_A903S, S_P681H, classification, age_bins, ct_bins	LogisticRegression(C=10, max_iter=10000, penalty='l1', solver='saga')	0.739801	0.752969	0.518519	0.769036	0.133333	0.212121	0.532821
virus_aa_pw	LogisticRegression	SMOTE	TRUE	0.001	sex, flu_vaccinated, cov_vaccinated, pregnant_true, immunocompromised, metabolicsyndrome_factors, cardiovascular_dz, comorbid___7, sxs_cat___2, sxs_cat___3, sxs_cat___4, N_P13L, N_P67S, N_R203K, ORF1a_A76V, ORF1a_H374Y, ORF1a_M3221I, ORF1a_V2930L, ORF1a_V665I, ORF1b_F183V, ORF1b_I1257V, ORF3a_A110S, ORF3a_T223I, ORF7a_T120I, ORF8_S24L, ORF8_W45C, S_A903S, S_P681H, classification, age_bins, ct_bins	LogisticRegression(C=10, max_iter=10000, penalty='l1', solver='saga')	0.739801	0.752969	0.518519	0.769036	0.133333	0.212121	0.532821
combined_who	DecisionTree	None	TRUE	0.001	sex, flu_vaccinated, cov_vaccinated, immunocompromised, metabolicsyndrome_factors, cardiovascular_dz, liver_dz, comorbid___7, comorbid___17, sxs_cat___2, sxs_cat___3, sxs_cat___4, clade_who_Delta, clade_who_Epsilon, clade_who_Omicron, clade_who_WT, classification, age_bins, ct_bins	DecisionTreeClassifier(max_depth=10, min_samples_leaf=10, min_samples_split=5, splitter='random')	0.738887	0.959572	0.228571	0.991315	0.533333	0.32	0.649583
virus_aa_pw	MLP	SMOTE	TRUE	0.001	sex, flu_vaccinated, cov_vaccinated, pregnant_true, immunocompromised, metabolicsyndrome_factors, cardiovascular_dz, comorbid___7, sxs_cat___2, sxs_cat___3, sxs_cat___4, N_P13L, N_P67S, N_R203K, ORF1a_A76V, ORF1a_H374Y, ORF1a_M3221I, ORF1a_V2930L, ORF1a_V665I, ORF1b_F183V, ORF1b_I1257V, ORF3a_A110S, ORF3a_T223I, ORF7a_T120I, ORF8_S24L, ORF8_W45C, S_A903S, S_P681H, classification, age_bins, ct_bins	MLPClassifier(alpha=0.001, hidden_layer_sizes=(70, 50, 35), learning_rate='invscaling', max_iter=100000)	0.738203	0.885986	0.296296	0.926396	0.216216	0.25	0.594152
virus_aa_1norm	GradientBoosting	SMOTE	FALSE	0.001	sex, ethnicity_final, flu_vaccinated, cov_vaccinated, pregnant_true, immunocompromised, metabolicsyndrome_factors, cardiovascular_dz, liver_dz, comorbid___7, comorbid___17, sxs_cat___1, sxs_cat___2, sxs_cat___3, sxs_cat___4, race_final_Asian, race_final_Black, race_final_Other, race_final_White, E_L73F, E_T9I, M_A63T, M_C33F, M_D3G, M_D3N, M_H125Y, M_I82T, M_Q19E, N_A182S, N_D371Y, N_D377Y, N_D3L…	GradientBoostingClassifier(max_depth=5, max_features='log2', n_estimators=500)	0.737639	0.928741	0	0.992386	0	0	0.481527
combined_aa	GradientBoosting	SMOTE	FALSE	0.001	sex, ethnicity_final, flu_vaccinated, cov_vaccinated, pregnant_true, immunocompromised, metabolicsyndrome_factors, cardiovascular_dz, liver_dz, comorbid___7, comorbid___17, sxs_cat___1, sxs_cat___2, sxs_cat___3, sxs_cat___4, race_final_Asian, race_final_Black, race_final_Other, race_final_White, E_L73F, E_T9I, M_A63T, M_C33F, M_D3G, M_D3N, M_H125Y, M_I82T, M_Q19E, N_A182S, N_D371Y, N_D377Y, N_D3L…	GradientBoostingClassifier(max_depth=5, max_features='log2', n_estimators=500)	0.736417	0.921615	0	0.984772	0	0	0.479604
virus_aa_1norm	RandomForest	Random Oversampling	FALSE	0.001	sex, ethnicity_final, flu_vaccinated, cov_vaccinated, pregnant_true, immunocompromised, metabolicsyndrome_factors, cardiovascular_dz, liver_dz, comorbid___7, comorbid___17, sxs_cat___1, sxs_cat___2, sxs_cat___3, sxs_cat___4, race_final_Asian, race_final_Black, race_final_Other, race_final_White, E_L73F, E_T9I, M_A63T, M_C33F, M_D3G, M_D3N, M_H125Y, M_I82T, M_Q19E, N_A182S, N_D371Y, N_D377Y, N_D3L…	RandomForestClassifier(max_features=0.1, n_estimators=10)	0.729601	0.928741	0.0740741	0.98731	0.285714	0.117647	0.540259
combined_aa	NeuralNetwork	SMOTE	FALSE	0.001	sex, ethnicity_final, flu_vaccinated, cov_vaccinated, pregnant_true, immunocompromised, metabolicsyndrome_factors, cardiovascular_dz, liver_dz, comorbid___7, comorbid___17, sxs_cat___1, sxs_cat___2, sxs_cat___3, sxs_cat___4, race_final_Asian, race_final_Black, race_final_Other, race_final_White, E_L73F, E_T9I, M_A63T, M_C33F, M_D3G, M_D3N, M_H125Y, M_I82T, M_Q19E, N_A182S, N_D371Y, N_D377Y, N_D3L…	MLPClassifier(alpha=0.01, max_iter=10000)	0.728426	0.881235	0.148148	0.931472	0.129032	0.137931	0.537078
combined_aa	KNN	SMOTE	TRUE	0.001	sex, flu_vaccinated, cov_vaccinated, pregnant_true, immunocompromised, metabolicsyndrome_factors, cardiovascular_dz, comorbid___7, sxs_cat___2, sxs_cat___3, sxs_cat___4, N_P13L, N_P67S, N_R203K, ORF1a_A76V, ORF1a_H374Y, ORF1a_M3221I, ORF1a_V2930L, ORF1a_V665I, ORF1b_F183V, ORF1b_I1257V, ORF3a_A110S, ORF3a_T223I, ORF7a_T120I, ORF8_S24L, ORF8_W45C, S_A903S, S_P681H, classification, age_bins, ct_bins	KNeighborsClassifier(n_neighbors=7, weights='distance')	0.728332	0.76247	0.481481	0.781726	0.131313	0.206349	0.533342
virus_aa_pw	KNN	SMOTE	TRUE	0.001	sex, flu_vaccinated, cov_vaccinated, pregnant_true, immunocompromised, metabolicsyndrome_factors, cardiovascular_dz, comorbid___7, sxs_cat___2, sxs_cat___3, sxs_cat___4, N_P13L, N_P67S, N_R203K, ORF1a_A76V, ORF1a_H374Y, ORF1a_M3221I, ORF1a_V2930L, ORF1a_V665I, ORF1b_F183V, ORF1b_I1257V, ORF3a_A110S, ORF3a_T223I, ORF7a_T120I, ORF8_S24L, ORF8_W45C, S_A903S, S_P681H, classification, age_bins, ct_bins	KNeighborsClassifier(n_neighbors=7, weights='distance')	0.728332	0.76247	0.481481	0.781726	0.131313	0.206349	0.533342
combined_who	NeuralNetwork	SMOTE	FALSE	0.001	sex, ethnicity_final, flu_vaccinated, cov_vaccinated, pregnant_true, immunocompromised, metabolicsyndrome_factors, cardiovascular_dz, liver_dz, comorbid___7, comorbid___17, sxs_cat___1, sxs_cat___2, sxs_cat___3, sxs_cat___4, race_final_American.Indian.Alaskan.Native, race_final_Asian, race_final_Black, race_final_Native.Hawaiian.Pacific.Islander, race_final_Other, race_final_White, clade_who_Alph…	MLPClassifier(activation='tanh', alpha=0.01, hidden_layer_sizes=(100, 50), max_iter=10000)	0.726161	0.89893	0.285714	0.925558	0.142857	0.190476	0.568288
clinic_data	KNN	Random Oversampling	TRUE	0.001	sex, Classification, flu_vaccinated, cov_vaccinated, immunocompromised, metabolicsyndrome_factors, cardiovascular_dz, liver_dz, comorbid___7, sxs_cat___1, sxs_cat___2, sxs_cat___3, sxs_cat___4, race_Black, age_bins	KNeighborsClassifier(n_neighbors=7, weights='distance')	0.723583	0.889888	0.38	0.920238	0.22093	0.279412	0.609901
virus_aa_2norm	KNN	SMOTE	TRUE	0.001	sex, flu_vaccinated, cov_vaccinated, pregnant_true, immunocompromised, metabolicsyndrome_factors, cardiovascular_dz, comorbid___7, sxs_cat___2, sxs_cat___3, sxs_cat___4, N_P67S, N_R203K, ORF1a_A76V, ORF1a_H374Y, ORF1a_M3221I, ORF1a_V2930L, ORF1a_V665I, ORF1b_F183V, ORF1b_I1257V, ORF3a_A110S, ORF3a_T223I, ORF7a_T120I, ORF8_S24L, ORF8_W45C, S_A903S, S_P681H, classification, S_L212I_S_V213G_2Norm, S…	KNeighborsClassifier(n_neighbors=7, weights='distance')	0.721329	0.741093	0.444444	0.761421	0.113208	0.180451	0.513357
virus_aa_1norm	KNN	SMOTE	TRUE	0.001	sex, flu_vaccinated, cov_vaccinated, pregnant_true, immunocompromised, metabolicsyndrome_factors, cardiovascular_dz, comorbid___7, sxs_cat___2, sxs_cat___3, sxs_cat___4, N_P67S, N_R203K, ORF1a_A76V, ORF1a_H374Y, ORF1a_M3221I, ORF1a_V2930L, ORF1a_V665I, ORF1b_F183V, ORF1b_I1257V, ORF3a_A110S, ORF3a_T223I, ORF7a_T120I, ORF8_S24L, ORF8_W45C, S_A903S, S_P681H, classification, S_L212I_S_V213G_1Norm, S…	KNeighborsClassifier(n_neighbors=7, weights='distance')	0.720953	0.741093	0.444444	0.761421	0.113208	0.180451	0.513357
combined_who	SVC	SMOTE	FALSE	0.001	sex, ethnicity_final, flu_vaccinated, cov_vaccinated, pregnant_true, immunocompromised, metabolicsyndrome_factors, cardiovascular_dz, liver_dz, comorbid___7, comorbid___17, sxs_cat___1, sxs_cat___2, sxs_cat___3, sxs_cat___4, race_final_American.Indian.Alaskan.Native, race_final_Asian, race_final_Black, race_final_Native.Hawaiian.Pacific.Islander, race_final_Other, race_final_White, clade_who_Alph…	SVC(C=1, coef0=10.0, probability=True)	0.718557	0.814507	0.542857	0.826303	0.119497	0.195876	0.545519
combined_aa	DecisionTree	SMOTE	TRUE	0.001	sex, flu_vaccinated, cov_vaccinated, pregnant_true, immunocompromised, metabolicsyndrome_factors, cardiovascular_dz, comorbid___7, sxs_cat___2, sxs_cat___3, sxs_cat___4, N_P13L, N_P67S, N_R203K, ORF1a_A76V, ORF1a_H374Y, ORF1a_M3221I, ORF1a_V2930L, ORF1a_V665I, ORF1b_F183V, ORF1b_I1257V, ORF3a_A110S, ORF3a_T223I, ORF7a_T120I, ORF8_S24L, ORF8_W45C, S_A903S, S_P681H, classification, age_bins, ct_bins	DecisionTreeClassifier(max_depth=20, min_samples_leaf=10, min_samples_split=5)	0.718133	0.859857	0.444444	0.888325	0.214286	0.289157	0.605711
virus_aa_pw	DecisionTree	SMOTE	TRUE	0.001	sex, flu_vaccinated, cov_vaccinated, pregnant_true, immunocompromised, metabolicsyndrome_factors, cardiovascular_dz, comorbid___7, sxs_cat___2, sxs_cat___3, sxs_cat___4, N_P13L, N_P67S, N_R203K, ORF1a_A76V, ORF1a_H374Y, ORF1a_M3221I, ORF1a_V2930L, ORF1a_V665I, ORF1b_F183V, ORF1b_I1257V, ORF3a_A110S, ORF3a_T223I, ORF7a_T120I, ORF8_S24L, ORF8_W45C, S_A903S, S_P681H, classification, age_bins, ct_bins	DecisionTreeClassifier(max_depth=30, min_samples_leaf=10, min_samples_split=5)	0.718133	0.859857	0.444444	0.888325	0.214286	0.289157	0.605711
virus_aa_2norm	KNN	None	FALSE	0.001	sex, ethnicity_final, flu_vaccinated, cov_vaccinated, pregnant_true, immunocompromised, metabolicsyndrome_factors, cardiovascular_dz, liver_dz, comorbid___7, comorbid___17, sxs_cat___1, sxs_cat___2, sxs_cat___3, sxs_cat___4, race_final_Asian, race_final_Black, race_final_Other, race_final_White, E_L73F, E_T9I, M_A63T, M_C33F, M_D3G, M_D3N, M_H125Y, M_I82T, M_Q19E, N_A182S, N_D371Y, N_D377Y, N_D3L…	KNeighborsClassifier(n_neighbors=7, weights='distance')	0.717052	0.935867	0	1	0	0	0.483436
virus_aa_1norm	KNN	None	FALSE	0.001	sex, ethnicity_final, flu_vaccinated, cov_vaccinated, pregnant_true, immunocompromised, metabolicsyndrome_factors, cardiovascular_dz, liver_dz, comorbid___7, comorbid___17, sxs_cat___1, sxs_cat___2, sxs_cat___3, sxs_cat___4, race_final_Asian, race_final_Black, race_final_Other, race_final_White, E_L73F, E_T9I, M_A63T, M_C33F, M_D3G, M_D3N, M_H125Y, M_I82T, M_Q19E, N_A182S, N_D371Y, N_D377Y, N_D3L…	KNeighborsClassifier(n_neighbors=7, weights='distance')	0.715266	0.935867	0	1	0	0	0.483436
combined_aa	MLP	SMOTE	TRUE	0.001	sex, flu_vaccinated, cov_vaccinated, pregnant_true, immunocompromised, metabolicsyndrome_factors, cardiovascular_dz, comorbid___7, sxs_cat___2, sxs_cat___3, sxs_cat___4, N_P13L, N_P67S, N_R203K, ORF1a_A76V, ORF1a_H374Y, ORF1a_M3221I, ORF1a_V2930L, ORF1a_V665I, ORF1b_F183V, ORF1b_I1257V, ORF3a_A110S, ORF3a_T223I, ORF7a_T120I, ORF8_S24L, ORF8_W45C, S_A903S, S_P681H, classification, age_bins, ct_bins	MLPClassifier(alpha=0.001, hidden_layer_sizes=(70, 50, 35), learning_rate='invscaling', max_iter=100000)	0.713198	0.852732	0.259259	0.893401	0.142857	0.184211	0.551635
clinic_data	KNN	SMOTE	TRUE	0.001	sex, Classification, flu_vaccinated, cov_vaccinated, immunocompromised, metabolicsyndrome_factors, cardiovascular_dz, liver_dz, comorbid___7, sxs_cat___1, sxs_cat___2, sxs_cat___3, sxs_cat___4, race_Black, age_bins	KNeighborsClassifier(n_neighbors=7, weights='distance')	0.710988	0.848315	0.44	0.872619	0.170543	0.24581	0.580744
combined_who	MLP	Random Oversampling	FALSE	0.001	sex, ethnicity_final, flu_vaccinated, cov_vaccinated, pregnant_true, immunocompromised, metabolicsyndrome_factors, cardiovascular_dz, liver_dz, comorbid___7, comorbid___17, sxs_cat___1, sxs_cat___2, sxs_cat___3, sxs_cat___4, race_final_American.Indian.Alaskan.Native, race_final_Asian, race_final_Black, race_final_Native.Hawaiian.Pacific.Islander, race_final_Other, race_final_White, clade_who_Alph…	MLPClassifier(hidden_layer_sizes=(70, 50, 35), learning_rate='invscaling', max_iter=100000)	0.710883	0.9239	0.285714	0.951613	0.204082	0.238095	0.599023
combined_who	SVC	None	TRUE	0.001	sex, flu_vaccinated, cov_vaccinated, immunocompromised, metabolicsyndrome_factors, cardiovascular_dz, liver_dz, comorbid___7, comorbid___17, sxs_cat___2, sxs_cat___3, sxs_cat___4, clade_who_Delta, clade_who_Epsilon, clade_who_Omicron, clade_who_WT, classification, age_bins, ct_bins	SVC(C=1, coef0=10.0, probability=True)	0.709642	0.958383	0	1	0	0	0.489375
combined_who	MLP	Random Oversampling	TRUE	0.001	sex, flu_vaccinated, cov_vaccinated, immunocompromised, metabolicsyndrome_factors, cardiovascular_dz, liver_dz, comorbid___7, comorbid___17, sxs_cat___2, sxs_cat___3, sxs_cat___4, clade_who_Delta, clade_who_Epsilon, clade_who_Omicron, clade_who_WT, classification, age_bins, ct_bins	MLPClassifier(hidden_layer_sizes=(70, 50, 35), learning_rate='adaptive', max_iter=100000)	0.708047	0.909631	0.314286	0.935484	0.174603	0.22449	0.588255
virus_aa_2norm	NeuralNetwork	SMOTE	TRUE	0.001	sex, flu_vaccinated, cov_vaccinated, pregnant_true, immunocompromised, metabolicsyndrome_factors, cardiovascular_dz, comorbid___7, sxs_cat___2, sxs_cat___3, sxs_cat___4, N_P67S, N_R203K, ORF1a_A76V, ORF1a_H374Y, ORF1a_M3221I, ORF1a_V2930L, ORF1a_V665I, ORF1b_F183V, ORF1b_I1257V, ORF3a_A110S, ORF3a_T223I, ORF7a_T120I, ORF8_S24L, ORF8_W45C, S_A903S, S_P681H, classification, S_L212I_S_V213G_2Norm, S…	MLPClassifier(activation='tanh', max_iter=10000)	0.70784	0.874109	0.259259	0.916244	0.175	0.208955	0.570284
clinic_data	NeuralNetwork	SMOTE	TRUE	0.001	sex, Classification, flu_vaccinated, cov_vaccinated, immunocompromised, metabolicsyndrome_factors, cardiovascular_dz, liver_dz, comorbid___7, sxs_cat___1, sxs_cat___2, sxs_cat___3, sxs_cat___4, race_Black, age_bins	MLPClassifier(activation='tanh', hidden_layer_sizes=(100, 50), max_iter=10000)	0.70575	0.830337	0.4	0.855952	0.141844	0.209424	0.557198
combined_who	GradientBoosting	Random Oversampling	FALSE	0.001	sex, ethnicity_final, flu_vaccinated, cov_vaccinated, pregnant_true, immunocompromised, metabolicsyndrome_factors, cardiovascular_dz, liver_dz, comorbid___7, comorbid___17, sxs_cat___1, sxs_cat___2, sxs_cat___3, sxs_cat___4, race_final_American.Indian.Alaskan.Native, race_final_Asian, race_final_Black, race_final_Native.Hawaiian.Pacific.Islander, race_final_Other, race_final_White, clade_who_Alph…	GradientBoostingClassifier(learning_rate=0.2, max_depth=5, max_features='log2', n_estimators=700)	0.704963	0.935791	0.257143	0.965261	0.243243	0.25	0.60823
combined_aa	DecisionTree	None	FALSE	0.001	sex, ethnicity_final, flu_vaccinated, cov_vaccinated, pregnant_true, immunocompromised, metabolicsyndrome_factors, cardiovascular_dz, liver_dz, comorbid___7, comorbid___17, sxs_cat___1, sxs_cat___2, sxs_cat___3, sxs_cat___4, race_final_Asian, race_final_Black, race_final_Other, race_final_White, E_L73F, E_T9I, M_A63T, M_C33F, M_D3G, M_D3N, M_H125Y, M_I82T, M_Q19E, N_A182S, N_D371Y, N_D377Y, N_D3L…	DecisionTreeClassifier(max_depth=2, min_samples_leaf=10, min_samples_split=5, splitter='random')	0.703657	0.935867	0	1	0	0	0.483436
combined_who	SVC	SMOTE	TRUE	0.001	sex, flu_vaccinated, cov_vaccinated, immunocompromised, metabolicsyndrome_factors, cardiovascular_dz, liver_dz, comorbid___7, comorbid___17, sxs_cat___2, sxs_cat___3, sxs_cat___4, clade_who_Delta, clade_who_Epsilon, clade_who_Omicron, clade_who_WT, classification, age_bins, ct_bins	SVC(C=1, coef0=10.0, probability=True)	0.702942	0.790725	0.428571	0.806452	0.0877193	0.145631	0.513195
combined_aa	KNN	None	FALSE	0.001	sex, ethnicity_final, flu_vaccinated, cov_vaccinated, pregnant_true, immunocompromised, metabolicsyndrome_factors, cardiovascular_dz, liver_dz, comorbid___7, comorbid___17, sxs_cat___1, sxs_cat___2, sxs_cat___3, sxs_cat___4, race_final_Asian, race_final_Black, race_final_Other, race_final_White, E_L73F, E_T9I, M_A63T, M_C33F, M_D3G, M_D3N, M_H125Y, M_I82T, M_Q19E, N_A182S, N_D371Y, N_D377Y, N_D3L…	KNeighborsClassifier(n_neighbors=7, weights='distance')	0.700461	0.935867	0	1	0	0	0.483436
clinic_data	MLP	Random Oversampling	TRUE	0.001	sex, Classification, flu_vaccinated, cov_vaccinated, immunocompromised, metabolicsyndrome_factors, cardiovascular_dz, liver_dz, comorbid___7, sxs_cat___1, sxs_cat___2, sxs_cat___3, sxs_cat___4, race_Black, age_bins	MLPClassifier(activation='tanh', hidden_layer_sizes=(70, 50, 35), learning_rate='invscaling', max_iter=100000)	0.699381	0.896629	0.34	0.929762	0.223684	0.269841	0.607109
virus_aa_pw	KNN	None	FALSE	0.001	sex, ethnicity_final, flu_vaccinated, cov_vaccinated, pregnant_true, immunocompromised, metabolicsyndrome_factors, cardiovascular_dz, liver_dz, comorbid___7, comorbid___17, sxs_cat___1, sxs_cat___2, sxs_cat___3, sxs_cat___4, race_final_Asian, race_final_Black, race_final_Other, race_final_White, E_L73F, E_T9I, M_A63T, M_C33F, M_D3G, M_D3N, M_H125Y, M_I82T, M_Q19E, N_A182S, N_D371Y, N_D377Y, N_D3L…	KNeighborsClassifier(n_neighbors=7, weights='distance')	0.69844	0.935867	0	1	0	0	0.483436
combined_aa	NeuralNetwork	SMOTE	TRUE	0.001	sex, flu_vaccinated, cov_vaccinated, pregnant_true, immunocompromised, metabolicsyndrome_factors, cardiovascular_dz, comorbid___7, sxs_cat___2, sxs_cat___3, sxs_cat___4, N_P13L, N_P67S, N_R203K, ORF1a_A76V, ORF1a_H374Y, ORF1a_M3221I, ORF1a_V2930L, ORF1a_V665I, ORF1b_F183V, ORF1b_I1257V, ORF3a_A110S, ORF3a_T223I, ORF7a_T120I, ORF8_S24L, ORF8_W45C, S_A903S, S_P681H, classification, age_bins, ct_bins	MLPClassifier(activation='logistic', max_iter=10000)	0.698252	0.852732	0.296296	0.890863	0.156863	0.205128	0.561988
combined_who	KNN	SMOTE	TRUE	0.001	sex, flu_vaccinated, cov_vaccinated, immunocompromised, metabolicsyndrome_factors, cardiovascular_dz, liver_dz, comorbid___7, comorbid___17, sxs_cat___2, sxs_cat___3, sxs_cat___4, clade_who_Delta, clade_who_Epsilon, clade_who_Omicron, clade_who_WT, classification, age_bins, ct_bins	KNeighborsClassifier(n_neighbors=7, weights='distance')	0.69821	0.789536	0.542857	0.800248	0.105556	0.176744	0.528045
clinic_data	KNN	None	FALSE	0.001	sex, ethnicity_final, Classification, flu_vaccinated, cov_vaccinated, pregnant_true, immunocompromised, metabolicsyndrome_factors, cardiovascular_dz, liver_dz, comorbid___7, comorbid___17, sxs_cat___1, sxs_cat___2, sxs_cat___3, sxs_cat___4, race_American Indian/Alaskan Native, race_Asian, race_Black, race_Native Hawaiian/Pacific Islander, race_Other, race_White, age_bins	KNeighborsClassifier(n_neighbors=7)	0.69756	0.939326	0.02	0.994048	0.166667	0.0357143	0.502196
virus_aa_1norm	NeuralNetwork	SMOTE	TRUE	0.001	sex, flu_vaccinated, cov_vaccinated, pregnant_true, immunocompromised, metabolicsyndrome_factors, cardiovascular_dz, comorbid___7, sxs_cat___2, sxs_cat___3, sxs_cat___4, N_P67S, N_R203K, ORF1a_A76V, ORF1a_H374Y, ORF1a_M3221I, ORF1a_V2930L, ORF1a_V665I, ORF1b_F183V, ORF1b_I1257V, ORF3a_A110S, ORF3a_T223I, ORF7a_T120I, ORF8_S24L, ORF8_W45C, S_A903S, S_P681H, classification, S_L212I_S_V213G_1Norm, S…	MLPClassifier(activation='tanh', max_iter=10000)	0.697218	0.83848	0.222222	0.880711	0.113208	0.15	0.530381
virus_aa_1norm	MLP	SMOTE	TRUE	0.001	sex, flu_vaccinated, cov_vaccinated, pregnant_true, immunocompromised, metabolicsyndrome_factors, cardiovascular_dz, comorbid___7, sxs_cat___2, sxs_cat___3, sxs_cat___4, N_P67S, N_R203K, ORF1a_A76V, ORF1a_H374Y, ORF1a_M3221I, ORF1a_V2930L, ORF1a_V665I, ORF1b_F183V, ORF1b_I1257V, ORF3a_A110S, ORF3a_T223I, ORF7a_T120I, ORF8_S24L, ORF8_W45C, S_A903S, S_P681H, classification, S_L212I_S_V213G_1Norm, S…	MLPClassifier(hidden_layer_sizes=(70, 50, 35), max_iter=100000)	0.695149	0.819477	0.222222	0.860406	0.0983607	0.136364	0.517784
combined_who	NeuralNetwork	Random Oversampling	TRUE	0.001	sex, flu_vaccinated, cov_vaccinated, immunocompromised, metabolicsyndrome_factors, cardiovascular_dz, liver_dz, comorbid___7, comorbid___17, sxs_cat___2, sxs_cat___3, sxs_cat___4, clade_who_Delta, clade_who_Epsilon, clade_who_Omicron, clade_who_WT, classification, age_bins, ct_bins	MLPClassifier(activation='tanh', hidden_layer_sizes=(100, 50), max_iter=10000)	0.693974	0.91201	0.285714	0.939206	0.169492	0.212766	0.583083
combined_who	GradientBoosting	Random Oversampling	TRUE	0.001	sex, flu_vaccinated, cov_vaccinated, immunocompromised, metabolicsyndrome_factors, cardiovascular_dz, liver_dz, comorbid___7, comorbid___17, sxs_cat___2, sxs_cat___3, sxs_cat___4, clade_who_Delta, clade_who_Epsilon, clade_who_Omicron, clade_who_WT, classification, age_bins, ct_bins	GradientBoostingClassifier(learning_rate=0.2, max_depth=5, max_features='log2', n_estimators=700)	0.693513	0.931034	0.257143	0.960298	0.219512	0.236842	0.600364
clinic_data	MLP	Random Oversampling	FALSE	0.001	sex, ethnicity_final, Classification, flu_vaccinated, cov_vaccinated, pregnant_true, immunocompromised, metabolicsyndrome_factors, cardiovascular_dz, liver_dz, comorbid___7, comorbid___17, sxs_cat___1, sxs_cat___2, sxs_cat___3, sxs_cat___4, race_American Indian/Alaskan Native, race_Asian, race_Black, race_Native Hawaiian/Pacific Islander, race_Other, race_White, age_bins	MLPClassifier(hidden_layer_sizes=(70, 50, 35), learning_rate='adaptive', max_iter=100000)	0.693048	0.885393	0.34	0.917857	0.197674	0.25	0.593978
clinic_data	KNN	None	TRUE	0.001	sex, Classification, flu_vaccinated, cov_vaccinated, immunocompromised, metabolicsyndrome_factors, cardiovascular_dz, liver_dz, comorbid___7, sxs_cat___1, sxs_cat___2, sxs_cat___3, sxs_cat___4, race_Black, age_bins	KNeighborsClassifier(n_neighbors=7)	0.689964	0.941573	0.02	0.996429	0.25	0.037037	0.503455
combined_aa	KNN	None	TRUE	0.001	sex, flu_vaccinated, cov_vaccinated, pregnant_true, immunocompromised, metabolicsyndrome_factors, cardiovascular_dz, comorbid___7, sxs_cat___2, sxs_cat___3, sxs_cat___4, N_P13L, N_P67S, N_R203K, ORF1a_A76V, ORF1a_H374Y, ORF1a_M3221I, ORF1a_V2930L, ORF1a_V665I, ORF1b_F183V, ORF1b_I1257V, ORF3a_A110S, ORF3a_T223I, ORF7a_T120I, ORF8_S24L, ORF8_W45C, S_A903S, S_P681H, classification, age_bins, ct_bins	KNeighborsClassifier(n_neighbors=7)	0.688851	0.935867	0	1	0	0	0.483436
virus_aa_pw	KNN	None	TRUE	0.001	sex, flu_vaccinated, cov_vaccinated, pregnant_true, immunocompromised, metabolicsyndrome_factors, cardiovascular_dz, comorbid___7, sxs_cat___2, sxs_cat___3, sxs_cat___4, N_P13L, N_P67S, N_R203K, ORF1a_A76V, ORF1a_H374Y, ORF1a_M3221I, ORF1a_V2930L, ORF1a_V665I, ORF1b_F183V, ORF1b_I1257V, ORF3a_A110S, ORF3a_T223I, ORF7a_T120I, ORF8_S24L, ORF8_W45C, S_A903S, S_P681H, classification, age_bins, ct_bins	KNeighborsClassifier(n_neighbors=7)	0.688851	0.935867	0	1	0	0	0.483436
combined_who	DecisionTree	SMOTE	TRUE	0.001	sex, flu_vaccinated, cov_vaccinated, immunocompromised, metabolicsyndrome_factors, cardiovascular_dz, liver_dz, comorbid___7, comorbid___17, sxs_cat___2, sxs_cat___3, sxs_cat___4, clade_who_Delta, clade_who_Epsilon, clade_who_Omicron, clade_who_WT, classification, age_bins, ct_bins	DecisionTreeClassifier(max_depth=20, min_samples_split=10, splitter='random')	0.687983	0.86088	0.342857	0.883375	0.113208	0.170213	0.547144
virus_aa_1norm	NaiveBayes	SMOTE	TRUE	0.001	sex, flu_vaccinated, cov_vaccinated, pregnant_true, immunocompromised, metabolicsyndrome_factors, cardiovascular_dz, comorbid___7, sxs_cat___2, sxs_cat___3, sxs_cat___4, N_P67S, N_R203K, ORF1a_A76V, ORF1a_H374Y, ORF1a_M3221I, ORF1a_V2930L, ORF1a_V665I, ORF1b_F183V, ORF1b_I1257V, ORF3a_A110S, ORF3a_T223I, ORF7a_T120I, ORF8_S24L, ORF8_W45C, S_A903S, S_P681H, classification, S_L212I_S_V213G_1Norm, S…	GaussianNB()	0.687817	0.864608	0.407407	0.895939	0.211538	0.278481	0.601888
virus_aa_2norm	NaiveBayes	SMOTE	TRUE	0.001	sex, flu_vaccinated, cov_vaccinated, pregnant_true, immunocompromised, metabolicsyndrome_factors, cardiovascular_dz, comorbid___7, sxs_cat___2, sxs_cat___3, sxs_cat___4, N_P67S, N_R203K, ORF1a_A76V, ORF1a_H374Y, ORF1a_M3221I, ORF1a_V2930L, ORF1a_V665I, ORF1b_F183V, ORF1b_I1257V, ORF3a_A110S, ORF3a_T223I, ORF7a_T120I, ORF8_S24L, ORF8_W45C, S_A903S, S_P681H, classification, S_L212I_S_V213G_2Norm, S…	GaussianNB()	0.687535	0.864608	0.407407	0.895939	0.211538	0.278481	0.601888
combined_who	DecisionTree	None	FALSE	0.001	sex, ethnicity_final, flu_vaccinated, cov_vaccinated, pregnant_true, immunocompromised, metabolicsyndrome_factors, cardiovascular_dz, liver_dz, comorbid___7, comorbid___17, sxs_cat___1, sxs_cat___2, sxs_cat___3, sxs_cat___4, race_final_American.Indian.Alaskan.Native, race_final_Asian, race_final_Black, race_final_Native.Hawaiian.Pacific.Islander, race_final_Other, race_final_White, clade_who_Alph…	DecisionTreeClassifier(max_depth=20, min_samples_leaf=10, min_samples_split=10, splitter='random')	0.687026	0.957194	0.0857143	0.995037	0.428571	0.142857	0.560453
clinic_data	GradientBoosting	Random Oversampling	FALSE	0.001	sex, ethnicity_final, Classification, flu_vaccinated, cov_vaccinated, pregnant_true, immunocompromised, metabolicsyndrome_factors, cardiovascular_dz, liver_dz, comorbid___7, comorbid___17, sxs_cat___1, sxs_cat___2, sxs_cat___3, sxs_cat___4, race_American Indian/Alaskan Native, race_Asian, race_Black, race_Native Hawaiian/Pacific Islander, race_Other, race_White, age_bins	GradientBoostingClassifier(learning_rate=0.2, max_depth=5, max_features='log2', n_estimators=700)	0.683595	0.91236	0.32	0.947619	0.266667	0.290909	0.622101
combined_who	NeuralNetwork	SMOTE	TRUE	0.001	sex, flu_vaccinated, cov_vaccinated, immunocompromised, metabolicsyndrome_factors, cardiovascular_dz, liver_dz, comorbid___7, comorbid___17, sxs_cat___2, sxs_cat___3, sxs_cat___4, clade_who_Delta, clade_who_Epsilon, clade_who_Omicron, clade_who_WT, classification, age_bins, ct_bins	MLPClassifier(activation='tanh', alpha=0.001, hidden_layer_sizes=(100, 50), max_iter=10000)	0.683233	0.866825	0.314286	0.890819	0.111111	0.164179	0.545914
virus_aa_1norm	MLP	SMOTE	FALSE	0.001	sex, ethnicity_final, flu_vaccinated, cov_vaccinated, pregnant_true, immunocompromised, metabolicsyndrome_factors, cardiovascular_dz, liver_dz, comorbid___7, comorbid___17, sxs_cat___1, sxs_cat___2, sxs_cat___3, sxs_cat___4, race_final_Asian, race_final_Black, race_final_Other, race_final_White, E_L73F, E_T9I, M_A63T, M_C33F, M_D3G, M_D3N, M_H125Y, M_I82T, M_Q19E, N_A182S, N_D371Y, N_D377Y, N_D3L…	MLPClassifier(hidden_layer_sizes=(70, 50, 35), learning_rate='adaptive', max_iter=100000)	0.683117	0.88361	0.111111	0.936548	0.107143	0.109091	0.523415
virus_aa_pw	NeuralNetwork	SMOTE	TRUE	0.001	sex, flu_vaccinated, cov_vaccinated, pregnant_true, immunocompromised, metabolicsyndrome_factors, cardiovascular_dz, comorbid___7, sxs_cat___2, sxs_cat___3, sxs_cat___4, N_P13L, N_P67S, N_R203K, ORF1a_A76V, ORF1a_H374Y, ORF1a_M3221I, ORF1a_V2930L, ORF1a_V665I, ORF1b_F183V, ORF1b_I1257V, ORF3a_A110S, ORF3a_T223I, ORF7a_T120I, ORF8_S24L, ORF8_W45C, S_A903S, S_P681H, classification, age_bins, ct_bins	MLPClassifier(activation='tanh', alpha=0.001, max_iter=10000)	0.679827	0.852732	0.222222	0.895939	0.12766	0.162162	0.540716
combined_who	GradientBoosting	SMOTE	FALSE	0.001	sex, ethnicity_final, flu_vaccinated, cov_vaccinated, pregnant_true, immunocompromised, metabolicsyndrome_factors, cardiovascular_dz, liver_dz, comorbid___7, comorbid___17, sxs_cat___1, sxs_cat___2, sxs_cat___3, sxs_cat___4, race_final_American.Indian.Alaskan.Native, race_final_Asian, race_final_Black, race_final_Native.Hawaiian.Pacific.Islander, race_final_Other, race_final_White, clade_who_Alph…	GradientBoostingClassifier(learning_rate=0.2, max_depth=5, max_features='log2', n_estimators=700)	0.671322	0.903686	0.257143	0.931762	0.140625	0.181818	0.565325
combined_aa	MLP	SMOTE	FALSE	0.001	sex, ethnicity_final, flu_vaccinated, cov_vaccinated, pregnant_true, immunocompromised, metabolicsyndrome_factors, cardiovascular_dz, liver_dz, comorbid___7, comorbid___17, sxs_cat___1, sxs_cat___2, sxs_cat___3, sxs_cat___4, race_final_Asian, race_final_Black, race_final_Other, race_final_White, E_L73F, E_T9I, M_A63T, M_C33F, M_D3G, M_D3N, M_H125Y, M_I82T, M_Q19E, N_A182S, N_D371Y, N_D377Y, N_D3L…	MLPClassifier(alpha=0.001, hidden_layer_sizes=(70, 50, 35), learning_rate='adaptive', max_iter=100000)	0.671085	0.890736	0.0740741	0.946701	0.0869565	0.08	0.51096
clinic_data	NeuralNetwork	SMOTE	FALSE	0.001	sex, ethnicity_final, Classification, flu_vaccinated, cov_vaccinated, pregnant_true, immunocompromised, metabolicsyndrome_factors, cardiovascular_dz, liver_dz, comorbid___7, comorbid___17, sxs_cat___1, sxs_cat___2, sxs_cat___3, sxs_cat___4, race_American Indian/Alaskan Native, race_Asian, race_Black, race_Native Hawaiian/Pacific Islander, race_Other, race_White, age_bins	MLPClassifier(activation='tanh', hidden_layer_sizes=(100, 50), max_iter=10000)	0.67081	0.842697	0.26	0.877381	0.112069	0.156627	0.534943
combined_who	MLP	SMOTE	TRUE	0.001	sex, flu_vaccinated, cov_vaccinated, immunocompromised, metabolicsyndrome_factors, cardiovascular_dz, liver_dz, comorbid___7, comorbid___17, sxs_cat___2, sxs_cat___3, sxs_cat___4, clade_who_Delta, clade_who_Epsilon, clade_who_Omicron, clade_who_WT, classification, age_bins, ct_bins	MLPClassifier(activation='tanh', alpha=0.001, hidden_layer_sizes=(70, 50, 35), learning_rate='invscaling', max_iter=100000)	0.669727	0.869203	0.285714	0.894541	0.105263	0.153846	0.541485
combined_who	KNN	None	FALSE	0.001	sex, ethnicity_final, flu_vaccinated, cov_vaccinated, pregnant_true, immunocompromised, metabolicsyndrome_factors, cardiovascular_dz, liver_dz, comorbid___7, comorbid___17, sxs_cat___1, sxs_cat___2, sxs_cat___3, sxs_cat___4, race_final_American.Indian.Alaskan.Native, race_final_Asian, race_final_Black, race_final_Native.Hawaiian.Pacific.Islander, race_final_Other, race_final_White, clade_who_Alph…	KNeighborsClassifier(n_neighbors=7, weights='distance')	0.665172	0.956005	0.0285714	0.996278	0.25	0.0512821	0.514381
virus_aa_pw	MLP	SMOTE	FALSE	0.001	sex, ethnicity_final, flu_vaccinated, cov_vaccinated, pregnant_true, immunocompromised, metabolicsyndrome_factors, cardiovascular_dz, liver_dz, comorbid___7, comorbid___17, sxs_cat___1, sxs_cat___2, sxs_cat___3, sxs_cat___4, race_final_Asian, race_final_Black, race_final_Other, race_final_White, E_L73F, E_T9I, M_A63T, M_C33F, M_D3G, M_D3N, M_H125Y, M_I82T, M_Q19E, N_A182S, N_D371Y, N_D377Y, N_D3L…	MLPClassifier(hidden_layer_sizes=(70, 50, 35), max_iter=100000)	0.661497	0.87886	0.111111	0.931472	0.1	0.105263	0.520148
virus_aa_2norm	KNN	None	TRUE	0.001	sex, flu_vaccinated, cov_vaccinated, pregnant_true, immunocompromised, metabolicsyndrome_factors, cardiovascular_dz, comorbid___7, sxs_cat___2, sxs_cat___3, sxs_cat___4, N_P67S, N_R203K, ORF1a_A76V, ORF1a_H374Y, ORF1a_M3221I, ORF1a_V2930L, ORF1a_V665I, ORF1b_F183V, ORF1b_I1257V, ORF3a_A110S, ORF3a_T223I, ORF7a_T120I, ORF8_S24L, ORF8_W45C, S_A903S, S_P681H, classification, S_L212I_S_V213G_2Norm, S…	KNeighborsClassifier()	0.661121	0.935867	0	1	0	0	0.483436
virus_aa_1norm	KNN	None	TRUE	0.001	sex, flu_vaccinated, cov_vaccinated, pregnant_true, immunocompromised, metabolicsyndrome_factors, cardiovascular_dz, comorbid___7, sxs_cat___2, sxs_cat___3, sxs_cat___4, N_P67S, N_R203K, ORF1a_A76V, ORF1a_H374Y, ORF1a_M3221I, ORF1a_V2930L, ORF1a_V665I, ORF1b_F183V, ORF1b_I1257V, ORF3a_A110S, ORF3a_T223I, ORF7a_T120I, ORF8_S24L, ORF8_W45C, S_A903S, S_P681H, classification, S_L212I_S_V213G_1Norm, S…	KNeighborsClassifier()	0.659945	0.935867	0	1	0	0	0.483436
combined_who	DecisionTree	SMOTE	FALSE	0.001	sex, ethnicity_final, flu_vaccinated, cov_vaccinated, pregnant_true, immunocompromised, metabolicsyndrome_factors, cardiovascular_dz, liver_dz, comorbid___7, comorbid___17, sxs_cat___1, sxs_cat___2, sxs_cat___3, sxs_cat___4, race_final_American.Indian.Alaskan.Native, race_final_Asian, race_final_Black, race_final_Native.Hawaiian.Pacific.Islander, race_final_Other, race_final_White, clade_who_Alph…	DecisionTreeClassifier(max_depth=30, min_samples_split=10)	0.65592	0.892985	0.342857	0.916873	0.151899	0.210526	0.576564
virus_aa_1norm	KNN	Random Oversampling	TRUE	0.001	sex, flu_vaccinated, cov_vaccinated, pregnant_true, immunocompromised, metabolicsyndrome_factors, cardiovascular_dz, comorbid___7, sxs_cat___2, sxs_cat___3, sxs_cat___4, N_P67S, N_R203K, ORF1a_A76V, ORF1a_H374Y, ORF1a_M3221I, ORF1a_V2930L, ORF1a_V665I, ORF1b_F183V, ORF1b_I1257V, ORF3a_A110S, ORF3a_T223I, ORF7a_T120I, ORF8_S24L, ORF8_W45C, S_A903S, S_P681H, classification, S_L212I_S_V213G_1Norm, S…	KNeighborsClassifier(n_neighbors=3, weights='distance')	0.651344	0.890736	0.222222	0.936548	0.193548	0.206897	0.574112
virus_aa_2norm	KNN	Random Oversampling	TRUE	0.001	sex, flu_vaccinated, cov_vaccinated, pregnant_true, immunocompromised, metabolicsyndrome_factors, cardiovascular_dz, comorbid___7, sxs_cat___2, sxs_cat___3, sxs_cat___4, N_P67S, N_R203K, ORF1a_A76V, ORF1a_H374Y, ORF1a_M3221I, ORF1a_V2930L, ORF1a_V665I, ORF1b_F183V, ORF1b_I1257V, ORF3a_A110S, ORF3a_T223I, ORF7a_T120I, ORF8_S24L, ORF8_W45C, S_A903S, S_P681H, classification, S_L212I_S_V213G_2Norm, S…	KNeighborsClassifier(n_neighbors=3, weights='distance')	0.651344	0.890736	0.222222	0.936548	0.193548	0.206897	0.574112
clinic_data	MLP	SMOTE	TRUE	0.001	sex, Classification, flu_vaccinated, cov_vaccinated, immunocompromised, metabolicsyndrome_factors, cardiovascular_dz, liver_dz, comorbid___7, sxs_cat___1, sxs_cat___2, sxs_cat___3, sxs_cat___4, race_Black, age_bins	MLPClassifier(hidden_layer_sizes=(70, 50, 35), learning_rate='invscaling', max_iter=100000)	0.650881	0.810112	0.24	0.844048	0.0839161	0.124352	0.508931
virus_aa_2norm	MLP	SMOTE	FALSE	0.001	sex, ethnicity_final, flu_vaccinated, cov_vaccinated, pregnant_true, immunocompromised, metabolicsyndrome_factors, cardiovascular_dz, liver_dz, comorbid___7, comorbid___17, sxs_cat___1, sxs_cat___2, sxs_cat___3, sxs_cat___4, race_final_Asian, race_final_Black, race_final_Other, race_final_White, E_L73F, E_T9I, M_A63T, M_C33F, M_D3G, M_D3N, M_H125Y, M_I82T, M_Q19E, N_A182S, N_D371Y, N_D377Y, N_D3L…	MLPClassifier(hidden_layer_sizes=(70, 50, 35), learning_rate='invscaling', max_iter=100000)	0.650592	0.893112	0.111111	0.946701	0.125	0.117647	0.530379
virus_aa_2norm	MLP	SMOTE	TRUE	0.001	sex, flu_vaccinated, cov_vaccinated, pregnant_true, immunocompromised, metabolicsyndrome_factors, cardiovascular_dz, comorbid___7, sxs_cat___2, sxs_cat___3, sxs_cat___4, N_P67S, N_R203K, ORF1a_A76V, ORF1a_H374Y, ORF1a_M3221I, ORF1a_V2930L, ORF1a_V665I, ORF1b_F183V, ORF1b_I1257V, ORF3a_A110S, ORF3a_T223I, ORF7a_T120I, ORF8_S24L, ORF8_W45C, S_A903S, S_P681H, classification, S_L212I_S_V213G_2Norm, S…	MLPClassifier(hidden_layer_sizes=(70, 50, 35), learning_rate='invscaling', max_iter=100000)	0.646362	0.852732	0.148148	0.901015	0.0930233	0.114286	0.516987
combined_aa	DecisionTree	Random Oversampling	FALSE	0.001	sex, ethnicity_final, flu_vaccinated, cov_vaccinated, pregnant_true, immunocompromised, metabolicsyndrome_factors, cardiovascular_dz, liver_dz, comorbid___7, comorbid___17, sxs_cat___1, sxs_cat___2, sxs_cat___3, sxs_cat___4, race_final_Asian, race_final_Black, race_final_Other, race_final_White, E_L73F, E_T9I, M_A63T, M_C33F, M_D3G, M_D3N, M_H125Y, M_I82T, M_Q19E, N_A182S, N_D371Y, N_D377Y, N_D3L…	DecisionTreeClassifier(min_samples_leaf=2, min_samples_split=5)	0.64467	0.914489	0.333333	0.954315	0.333333	0.333333	0.643824
combined_who	MLP	SMOTE	FALSE	0.001	sex, ethnicity_final, flu_vaccinated, cov_vaccinated, pregnant_true, immunocompromised, metabolicsyndrome_factors, cardiovascular_dz, liver_dz, comorbid___7, comorbid___17, sxs_cat___1, sxs_cat___2, sxs_cat___3, sxs_cat___4, race_final_American.Indian.Alaskan.Native, race_final_Asian, race_final_Black, race_final_Native.Hawaiian.Pacific.Islander, race_final_Other, race_final_White, clade_who_Alph…	MLPClassifier(activation='tanh', alpha=0.001, hidden_layer_sizes=(70, 50, 35), max_iter=100000)	0.642609	0.901308	0.2	0.931762	0.112903	0.14433	0.545982
virus_aa_2norm	DecisionTree	SMOTE	TRUE	0.001	sex, flu_vaccinated, cov_vaccinated, pregnant_true, immunocompromised, metabolicsyndrome_factors, cardiovascular_dz, comorbid___7, sxs_cat___2, sxs_cat___3, sxs_cat___4, N_P67S, N_R203K, ORF1a_A76V, ORF1a_H374Y, ORF1a_M3221I, ORF1a_V2930L, ORF1a_V665I, ORF1b_F183V, ORF1b_I1257V, ORF3a_A110S, ORF3a_T223I, ORF7a_T120I, ORF8_S24L, ORF8_W45C, S_A903S, S_P681H, classification, S_L212I_S_V213G_2Norm, S…	DecisionTreeClassifier(min_samples_leaf=2, min_samples_split=10)	0.636445	0.87886	0.185185	0.926396	0.147059	0.163934	0.549317
virus_aa_1norm	DecisionTree	SMOTE	TRUE	0.001	sex, flu_vaccinated, cov_vaccinated, pregnant_true, immunocompromised, metabolicsyndrome_factors, cardiovascular_dz, comorbid___7, sxs_cat___2, sxs_cat___3, sxs_cat___4, N_P67S, N_R203K, ORF1a_A76V, ORF1a_H374Y, ORF1a_M3221I, ORF1a_V2930L, ORF1a_V665I, ORF1b_F183V, ORF1b_I1257V, ORF3a_A110S, ORF3a_T223I, ORF7a_T120I, ORF8_S24L, ORF8_W45C, S_A903S, S_P681H, classification, S_L212I_S_V213G_1Norm, S…	DecisionTreeClassifier(min_samples_leaf=2, min_samples_split=10)	0.635411	0.874109	0.185185	0.92132	0.138889	0.15873	0.545347
clinic_data	MLP	SMOTE	FALSE	0.001	sex, ethnicity_final, Classification, flu_vaccinated, cov_vaccinated, pregnant_true, immunocompromised, metabolicsyndrome_factors, cardiovascular_dz, liver_dz, comorbid___7, comorbid___17, sxs_cat___1, sxs_cat___2, sxs_cat___3, sxs_cat___4, race_American Indian/Alaskan Native, race_Asian, race_Black, race_Native Hawaiian/Pacific Islander, race_Other, race_White, age_bins	MLPClassifier(activation='tanh', alpha=0.001, hidden_layer_sizes=(70, 50, 35), max_iter=100000)	0.634357	0.849438	0.32	0.880952	0.137931	0.192771	0.554874
combined_aa	KNN	Random Oversampling	TRUE	0.001	sex, flu_vaccinated, cov_vaccinated, pregnant_true, immunocompromised, metabolicsyndrome_factors, cardiovascular_dz, comorbid___7, sxs_cat___2, sxs_cat___3, sxs_cat___4, N_P13L, N_P67S, N_R203K, ORF1a_A76V, ORF1a_H374Y, ORF1a_M3221I, ORF1a_V2930L, ORF1a_V665I, ORF1b_F183V, ORF1b_I1257V, ORF3a_A110S, ORF3a_T223I, ORF7a_T120I, ORF8_S24L, ORF8_W45C, S_A903S, S_P681H, classification, age_bins, ct_bins	KNeighborsClassifier(n_neighbors=3, weights='distance')	0.633766	0.897862	0.222222	0.944162	0.214286	0.218182	0.581772
virus_aa_pw	KNN	Random Oversampling	TRUE	0.001	sex, flu_vaccinated, cov_vaccinated, pregnant_true, immunocompromised, metabolicsyndrome_factors, cardiovascular_dz, comorbid___7, sxs_cat___2, sxs_cat___3, sxs_cat___4, N_P13L, N_P67S, N_R203K, ORF1a_A76V, ORF1a_H374Y, ORF1a_M3221I, ORF1a_V2930L, ORF1a_V665I, ORF1b_F183V, ORF1b_I1257V, ORF3a_A110S, ORF3a_T223I, ORF7a_T120I, ORF8_S24L, ORF8_W45C, S_A903S, S_P681H, classification, age_bins, ct_bins	KNeighborsClassifier(n_neighbors=3, weights='distance')	0.633766	0.897862	0.222222	0.944162	0.214286	0.218182	0.581772
clinic_data	KNN	Random Oversampling	FALSE	0.001	sex, ethnicity_final, Classification, flu_vaccinated, cov_vaccinated, pregnant_true, immunocompromised, metabolicsyndrome_factors, cardiovascular_dz, liver_dz, comorbid___7, comorbid___17, sxs_cat___1, sxs_cat___2, sxs_cat___3, sxs_cat___4, race_American Indian/Alaskan Native, race_Asian, race_Black, race_Native Hawaiian/Pacific Islander, race_Other, race_White, age_bins	KNeighborsClassifier(n_neighbors=3, weights='distance')	0.631988	0.931461	0.24	0.972619	0.342857	0.282353	0.623182
virus_aa_2norm	LogisticRegression	SMOTE	FALSE	0.001	sex, ethnicity_final, flu_vaccinated, cov_vaccinated, pregnant_true, immunocompromised, metabolicsyndrome_factors, cardiovascular_dz, liver_dz, comorbid___7, comorbid___17, sxs_cat___1, sxs_cat___2, sxs_cat___3, sxs_cat___4, race_final_Asian, race_final_Black, race_final_Other, race_final_White, E_L73F, E_T9I, M_A63T, M_C33F, M_D3G, M_D3N, M_H125Y, M_I82T, M_Q19E, N_A182S, N_D371Y, N_D377Y, N_D3L…	LogisticRegression(C=10, max_iter=10000, solver='saga')	0.631604	0.826603	0.111111	0.875635	0.0576923	0.0759494	0.490137
virus_aa_1norm	LogisticRegression	SMOTE	FALSE	0.001	sex, ethnicity_final, flu_vaccinated, cov_vaccinated, pregnant_true, immunocompromised, metabolicsyndrome_factors, cardiovascular_dz, liver_dz, comorbid___7, comorbid___17, sxs_cat___1, sxs_cat___2, sxs_cat___3, sxs_cat___4, race_final_Asian, race_final_Black, race_final_Other, race_final_White, E_L73F, E_T9I, M_A63T, M_C33F, M_D3G, M_D3N, M_H125Y, M_I82T, M_Q19E, N_A182S, N_D371Y, N_D377Y, N_D3L…	LogisticRegression(C=10, max_iter=10000, solver='saga')	0.63151	0.826603	0.111111	0.875635	0.0576923	0.0759494	0.490137
combined_aa	LogisticRegression	SMOTE	FALSE	0.001	sex, ethnicity_final, flu_vaccinated, cov_vaccinated, pregnant_true, immunocompromised, metabolicsyndrome_factors, cardiovascular_dz, liver_dz, comorbid___7, comorbid___17, sxs_cat___1, sxs_cat___2, sxs_cat___3, sxs_cat___4, race_final_Asian, race_final_Black, race_final_Other, race_final_White, E_L73F, E_T9I, M_A63T, M_C33F, M_D3G, M_D3N, M_H125Y, M_I82T, M_Q19E, N_A182S, N_D371Y, N_D377Y, N_D3L…	LogisticRegression(C=10, max_iter=10000, solver='liblinear')	0.629536	0.817102	0.111111	0.865482	0.0535714	0.0722892	0.48542
virus_aa_pw	LogisticRegression	SMOTE	FALSE	0.001	sex, ethnicity_final, flu_vaccinated, cov_vaccinated, pregnant_true, immunocompromised, metabolicsyndrome_factors, cardiovascular_dz, liver_dz, comorbid___7, comorbid___17, sxs_cat___1, sxs_cat___2, sxs_cat___3, sxs_cat___4, race_final_Asian, race_final_Black, race_final_Other, race_final_White, E_L73F, E_T9I, M_A63T, M_C33F, M_D3G, M_D3N, M_H125Y, M_I82T, M_Q19E, N_A182S, N_D371Y, N_D377Y, N_D3L…	LogisticRegression(C=10, max_iter=10000, solver='liblinear')	0.62869	0.821853	0.111111	0.870558	0.0555556	0.0740741	0.48776
clinic_data	GradientBoosting	Random Oversampling	TRUE	0.001	sex, Classification, flu_vaccinated, cov_vaccinated, immunocompromised, metabolicsyndrome_factors, cardiovascular_dz, liver_dz, comorbid___7, sxs_cat___1, sxs_cat___2, sxs_cat___3, sxs_cat___4, race_Black, age_bins	GradientBoostingClassifier(learning_rate=0.2, max_depth=5, max_features='log2', n_estimators=700)	0.628476	0.902247	0.3	0.938095	0.223881	0.25641	0.602048
combined_aa	DecisionTree	Random Oversampling	TRUE	0.001	sex, flu_vaccinated, cov_vaccinated, pregnant_true, immunocompromised, metabolicsyndrome_factors, cardiovascular_dz, comorbid___7, sxs_cat___2, sxs_cat___3, sxs_cat___4, N_P13L, N_P67S, N_R203K, ORF1a_A76V, ORF1a_H374Y, ORF1a_M3221I, ORF1a_V2930L, ORF1a_V665I, ORF1b_F183V, ORF1b_I1257V, ORF3a_A110S, ORF3a_T223I, ORF7a_T120I, ORF8_S24L, ORF8_W45C, S_A903S, S_P681H, classification, age_bins, ct_bins	DecisionTreeClassifier(max_depth=20, min_samples_split=5)	0.625541	0.909739	0.296296	0.951777	0.296296	0.296296	0.624036
virus_aa_2norm	DecisionTree	Random Oversampling	TRUE	0.001	sex, flu_vaccinated, cov_vaccinated, pregnant_true, immunocompromised, metabolicsyndrome_factors, cardiovascular_dz, comorbid___7, sxs_cat___2, sxs_cat___3, sxs_cat___4, N_P67S, N_R203K, ORF1a_A76V, ORF1a_H374Y, ORF1a_M3221I, ORF1a_V2930L, ORF1a_V665I, ORF1b_F183V, ORF1b_I1257V, ORF3a_A110S, ORF3a_T223I, ORF7a_T120I, ORF8_S24L, ORF8_W45C, S_A903S, S_P681H, classification, S_L212I_S_V213G_2Norm, S…	DecisionTreeClassifier()	0.625306	0.912114	0.296296	0.954315	0.307692	0.301887	0.627496
virus_aa_pw	DecisionTree	Random Oversampling	TRUE	0.001	sex, flu_vaccinated, cov_vaccinated, pregnant_true, immunocompromised, metabolicsyndrome_factors, cardiovascular_dz, comorbid___7, sxs_cat___2, sxs_cat___3, sxs_cat___4, N_P13L, N_P67S, N_R203K, ORF1a_A76V, ORF1a_H374Y, ORF1a_M3221I, ORF1a_V2930L, ORF1a_V665I, ORF1b_F183V, ORF1b_I1257V, ORF3a_A110S, ORF3a_T223I, ORF7a_T120I, ORF8_S24L, ORF8_W45C, S_A903S, S_P681H, classification, age_bins, ct_bins	DecisionTreeClassifier()	0.624412	0.909739	0.296296	0.951777	0.296296	0.296296	0.624036
clinic_data	GradientBoosting	SMOTE	FALSE	0.001	sex, ethnicity_final, Classification, flu_vaccinated, cov_vaccinated, pregnant_true, immunocompromised, metabolicsyndrome_factors, cardiovascular_dz, liver_dz, comorbid___7, comorbid___17, sxs_cat___1, sxs_cat___2, sxs_cat___3, sxs_cat___4, race_American Indian/Alaskan Native, race_Asian, race_Black, race_Native Hawaiian/Pacific Islander, race_Other, race_White, age_bins	GradientBoostingClassifier(learning_rate=0.2, max_depth=5, max_features='log2', n_estimators=700)	0.622048	0.844944	0.3	0.877381	0.127119	0.178571	0.546482
clinic_data	GradientBoosting	SMOTE	TRUE	0.001	sex, Classification, flu_vaccinated, cov_vaccinated, immunocompromised, metabolicsyndrome_factors, cardiovascular_dz, liver_dz, comorbid___7, sxs_cat___1, sxs_cat___2, sxs_cat___3, sxs_cat___4, race_Black, age_bins	GradientBoostingClassifier(learning_rate=0.2, max_depth=5, max_features='log2', n_estimators=700)	0.616119	0.825843	0.36	0.853571	0.12766	0.188482	0.545468
combined_aa	KNN	Random Oversampling	FALSE	0.001	sex, ethnicity_final, flu_vaccinated, cov_vaccinated, pregnant_true, immunocompromised, metabolicsyndrome_factors, cardiovascular_dz, liver_dz, comorbid___7, comorbid___17, sxs_cat___1, sxs_cat___2, sxs_cat___3, sxs_cat___4, race_final_Asian, race_final_Black, race_final_Other, race_final_White, E_L73F, E_T9I, M_A63T, M_C33F, M_D3G, M_D3N, M_H125Y, M_I82T, M_Q19E, N_A182S, N_D371Y, N_D377Y, N_D3L…	KNeighborsClassifier(n_neighbors=3)	0.613649	0.897862	0.111111	0.951777	0.136364	0.122449	0.534112
virus_aa_pw	KNN	Random Oversampling	FALSE	0.001	sex, ethnicity_final, flu_vaccinated, cov_vaccinated, pregnant_true, immunocompromised, metabolicsyndrome_factors, cardiovascular_dz, liver_dz, comorbid___7, comorbid___17, sxs_cat___1, sxs_cat___2, sxs_cat___3, sxs_cat___4, race_final_Asian, race_final_Black, race_final_Other, race_final_White, E_L73F, E_T9I, M_A63T, M_C33F, M_D3G, M_D3N, M_H125Y, M_I82T, M_Q19E, N_A182S, N_D371Y, N_D377Y, N_D3L…	KNeighborsClassifier(n_neighbors=3)	0.613649	0.897862	0.111111	0.951777	0.136364	0.122449	0.534112
virus_aa_1norm	KNN	Random Oversampling	FALSE	0.001	sex, ethnicity_final, flu_vaccinated, cov_vaccinated, pregnant_true, immunocompromised, metabolicsyndrome_factors, cardiovascular_dz, liver_dz, comorbid___7, comorbid___17, sxs_cat___1, sxs_cat___2, sxs_cat___3, sxs_cat___4, race_final_Asian, race_final_Black, race_final_Other, race_final_White, E_L73F, E_T9I, M_A63T, M_C33F, M_D3G, M_D3N, M_H125Y, M_I82T, M_Q19E, N_A182S, N_D371Y, N_D377Y, N_D3L…	KNeighborsClassifier(n_neighbors=3)	0.612756	0.900238	0.111111	0.954315	0.142857	0.125	0.536052
virus_aa_2norm	KNN	Random Oversampling	FALSE	0.001	sex, ethnicity_final, flu_vaccinated, cov_vaccinated, pregnant_true, immunocompromised, metabolicsyndrome_factors, cardiovascular_dz, liver_dz, comorbid___7, comorbid___17, sxs_cat___1, sxs_cat___2, sxs_cat___3, sxs_cat___4, race_final_Asian, race_final_Black, race_final_Other, race_final_White, E_L73F, E_T9I, M_A63T, M_C33F, M_D3G, M_D3N, M_H125Y, M_I82T, M_Q19E, N_A182S, N_D371Y, N_D377Y, N_D3L…	KNeighborsClassifier(n_neighbors=3)	0.612756	0.900238	0.111111	0.954315	0.142857	0.125	0.536052
clinic_data	DecisionTree	Random Oversampling	TRUE	0.001	sex, Classification, flu_vaccinated, cov_vaccinated, immunocompromised, metabolicsyndrome_factors, cardiovascular_dz, liver_dz, comorbid___7, sxs_cat___1, sxs_cat___2, sxs_cat___3, sxs_cat___4, race_Black, age_bins	DecisionTreeClassifier(max_depth=30, min_samples_split=10, splitter='random')	0.610357	0.897753	0.3	0.933333	0.211268	0.247934	0.596541
combined_who	DecisionTree	Random Oversampling	FALSE	0.001	sex, ethnicity_final, flu_vaccinated, cov_vaccinated, pregnant_true, immunocompromised, metabolicsyndrome_factors, cardiovascular_dz, liver_dz, comorbid___7, comorbid___17, sxs_cat___1, sxs_cat___2, sxs_cat___3, sxs_cat___4, race_final_American.Indian.Alaskan.Native, race_final_Asian, race_final_Black, race_final_Native.Hawaiian.Pacific.Islander, race_final_Other, race_final_White, clade_who_Alph…	DecisionTreeClassifier(max_depth=30, min_samples_split=10, splitter='random')	0.609819	0.932224	0.257143	0.961538	0.225	0.24	0.602265
clinic_data	DecisionTree	Random Oversampling	FALSE	0.001	sex, ethnicity_final, Classification, flu_vaccinated, cov_vaccinated, pregnant_true, immunocompromised, metabolicsyndrome_factors, cardiovascular_dz, liver_dz, comorbid___7, comorbid___17, sxs_cat___1, sxs_cat___2, sxs_cat___3, sxs_cat___4, race_American Indian/Alaskan Native, race_Asian, race_Black, race_Native Hawaiian/Pacific Islander, race_Other, race_White, age_bins	DecisionTreeClassifier(max_depth=20, min_samples_split=10, splitter='random')	0.60919	0.9	0.28	0.936905	0.208955	0.239316	0.592899
combined_who	GradientBoosting	SMOTE	TRUE	0.001	sex, flu_vaccinated, cov_vaccinated, immunocompromised, metabolicsyndrome_factors, cardiovascular_dz, liver_dz, comorbid___7, comorbid___17, sxs_cat___2, sxs_cat___3, sxs_cat___4, clade_who_Delta, clade_who_Epsilon, clade_who_Omicron, clade_who_WT, classification, age_bins, ct_bins	GradientBoostingClassifier(learning_rate=0.2, max_depth=5, max_features='log2', n_estimators=700)	0.609039	0.876338	0.228571	0.904467	0.0941176	0.133333	0.533376
combined_who	KNN	None	TRUE	0.001	sex, flu_vaccinated, cov_vaccinated, immunocompromised, metabolicsyndrome_factors, cardiovascular_dz, liver_dz, comorbid___7, comorbid___17, sxs_cat___2, sxs_cat___3, sxs_cat___4, clade_who_Delta, clade_who_Epsilon, clade_who_Omicron, clade_who_WT, classification, age_bins, ct_bins	KNeighborsClassifier(n_neighbors=7, weights='distance')	0.606717	0.954816	0	0.996278	0	0	0.488443
virus_aa_2norm	DecisionTree	Random Oversampling	FALSE	0.001	sex, ethnicity_final, flu_vaccinated, cov_vaccinated, pregnant_true, immunocompromised, metabolicsyndrome_factors, cardiovascular_dz, liver_dz, comorbid___7, comorbid___17, sxs_cat___1, sxs_cat___2, sxs_cat___3, sxs_cat___4, race_final_Asian, race_final_Black, race_final_Other, race_final_White, E_L73F, E_T9I, M_A63T, M_C33F, M_D3G, M_D3N, M_H125Y, M_I82T, M_Q19E, N_A182S, N_D371Y, N_D377Y, N_D3L…	DecisionTreeClassifier(max_depth=30, min_samples_leaf=2, min_samples_split=10)	0.606693	0.909739	0.259259	0.954315	0.28	0.269231	0.610565
virus_aa_1norm	DecisionTree	Random Oversampling	FALSE	0.001	sex, ethnicity_final, flu_vaccinated, cov_vaccinated, pregnant_true, immunocompromised, metabolicsyndrome_factors, cardiovascular_dz, liver_dz, comorbid___7, comorbid___17, sxs_cat___1, sxs_cat___2, sxs_cat___3, sxs_cat___4, race_final_Asian, race_final_Black, race_final_Other, race_final_White, E_L73F, E_T9I, M_A63T, M_C33F, M_D3G, M_D3N, M_H125Y, M_I82T, M_Q19E, N_A182S, N_D371Y, N_D377Y, N_D3L…	DecisionTreeClassifier(min_samples_leaf=2, min_samples_split=5)	0.606176	0.907363	0.259259	0.951777	0.269231	0.264151	0.607361
combined_aa	NaiveBayes	SMOTE	TRUE	0.001	sex, flu_vaccinated, cov_vaccinated, pregnant_true, immunocompromised, metabolicsyndrome_factors, cardiovascular_dz, comorbid___7, sxs_cat___2, sxs_cat___3, sxs_cat___4, N_P13L, N_P67S, N_R203K, ORF1a_A76V, ORF1a_H374Y, ORF1a_M3221I, ORF1a_V2930L, ORF1a_V665I, ORF1b_F183V, ORF1b_I1257V, ORF3a_A110S, ORF3a_T223I, ORF7a_T120I, ORF8_S24L, ORF8_W45C, S_A903S, S_P681H, classification, age_bins, ct_bins	GaussianNB()	0.606129	0.850356	0.259259	0.890863	0.14	0.181818	0.549733
virus_aa_pw	NaiveBayes	SMOTE	TRUE	0.001	sex, flu_vaccinated, cov_vaccinated, pregnant_true, immunocompromised, metabolicsyndrome_factors, cardiovascular_dz, comorbid___7, sxs_cat___2, sxs_cat___3, sxs_cat___4, N_P13L, N_P67S, N_R203K, ORF1a_A76V, ORF1a_H374Y, ORF1a_M3221I, ORF1a_V2930L, ORF1a_V665I, ORF1b_F183V, ORF1b_I1257V, ORF3a_A110S, ORF3a_T223I, ORF7a_T120I, ORF8_S24L, ORF8_W45C, S_A903S, S_P681H, classification, age_bins, ct_bins	GaussianNB()	0.606129	0.850356	0.259259	0.890863	0.14	0.181818	0.549733
virus_aa_pw	DecisionTree	SMOTE	FALSE	0.001	sex, ethnicity_final, flu_vaccinated, cov_vaccinated, pregnant_true, immunocompromised, metabolicsyndrome_factors, cardiovascular_dz, liver_dz, comorbid___7, comorbid___17, sxs_cat___1, sxs_cat___2, sxs_cat___3, sxs_cat___4, race_final_Asian, race_final_Black, race_final_Other, race_final_White, E_L73F, E_T9I, M_A63T, M_C33F, M_D3G, M_D3N, M_H125Y, M_I82T, M_Q19E, N_A182S, N_D371Y, N_D377Y, N_D3L…	DecisionTreeClassifier(max_depth=30, min_samples_leaf=10, min_samples_split=5)	0.604578	0.866983	0.148148	0.916244	0.108108	0.125	0.52651
virus_aa_pw	DecisionTree	Random Oversampling	FALSE	0.001	sex, ethnicity_final, flu_vaccinated, cov_vaccinated, pregnant_true, immunocompromised, metabolicsyndrome_factors, cardiovascular_dz, liver_dz, comorbid___7, comorbid___17, sxs_cat___1, sxs_cat___2, sxs_cat___3, sxs_cat___4, race_final_Asian, race_final_Black, race_final_Other, race_final_White, E_L73F, E_T9I, M_A63T, M_C33F, M_D3G, M_D3N, M_H125Y, M_I82T, M_Q19E, N_A182S, N_D371Y, N_D377Y, N_D3L…	DecisionTreeClassifier(max_depth=20, min_samples_leaf=2, min_samples_split=10, splitter='random')	0.589538	0.909739	0.222222	0.956853	0.26087	0.24	0.59601
combined_who	KNN	Random Oversampling	FALSE	0.001	sex, ethnicity_final, flu_vaccinated, cov_vaccinated, pregnant_true, immunocompromised, metabolicsyndrome_factors, cardiovascular_dz, liver_dz, comorbid___7, comorbid___17, sxs_cat___1, sxs_cat___2, sxs_cat___3, sxs_cat___4, race_final_American.Indian.Alaskan.Native, race_final_Asian, race_final_Black, race_final_Native.Hawaiian.Pacific.Islander, race_final_Other, race_final_White, clade_who_Alph…	KNeighborsClassifier(n_neighbors=3, weights='distance')	0.586866	0.93698	0.142857	0.971464	0.178571	0.15873	0.562997
combined_who	KNN	Random Oversampling	TRUE	0.001	sex, flu_vaccinated, cov_vaccinated, immunocompromised, metabolicsyndrome_factors, cardiovascular_dz, liver_dz, comorbid___7, comorbid___17, sxs_cat___2, sxs_cat___3, sxs_cat___4, clade_who_Delta, clade_who_Epsilon, clade_who_Omicron, clade_who_WT, classification, age_bins, ct_bins	KNeighborsClassifier(n_neighbors=3, weights='distance')	0.583038	0.929845	0.114286	0.965261	0.125	0.119403	0.541435
virus_aa	MLP	SMOTE	TRUE	0.001	N_P13L, N_P67S, N_R203K, ORF1a_A2855V, ORF1a_A76V, ORF1a_H374Y, ORF1a_L3352F, ORF1a_M3221I, ORF1a_T614I, ORF1a_V2930L, ORF3a_Q57H, ORF3a_T223I, ORF7a_T120I, ORF8_S24L, ORF8_W45C, ORF9b_T60A, S_A67V, S_A903S, S_P681H, S_T76I	MLPClassifier(hidden_layer_sizes=(50, 35, 25), max_iter=100000)	0.576988	0.643705	0.37037	0.662437	0.0699301	0.117647	0.447216
combined_who	DecisionTree	Random Oversampling	TRUE	0.001	sex, flu_vaccinated, cov_vaccinated, immunocompromised, metabolicsyndrome_factors, cardiovascular_dz, liver_dz, comorbid___7, comorbid___17, sxs_cat___2, sxs_cat___3, sxs_cat___4, clade_who_Delta, clade_who_Epsilon, clade_who_Omicron, clade_who_WT, classification, age_bins, ct_bins	DecisionTreeClassifier(max_depth=30, splitter='random')	0.573839	0.915577	0.2	0.94665	0.14	0.164706	0.560124
combined_aa	DecisionTree	SMOTE	FALSE	0.001	sex, ethnicity_final, flu_vaccinated, cov_vaccinated, pregnant_true, immunocompromised, metabolicsyndrome_factors, cardiovascular_dz, liver_dz, comorbid___7, comorbid___17, sxs_cat___1, sxs_cat___2, sxs_cat___3, sxs_cat___4, race_final_Asian, race_final_Black, race_final_Other, race_final_White, E_L73F, E_T9I, M_A63T, M_C33F, M_D3G, M_D3N, M_H125Y, M_I82T, M_Q19E, N_A182S, N_D371Y, N_D377Y, N_D3L…	DecisionTreeClassifier(max_depth=20, min_samples_leaf=2, min_samples_split=10, splitter='random')	0.573463	0.859857	0.148148	0.908629	0.1	0.119403	0.521637
clinic_data	DecisionTree	SMOTE	FALSE	0.001	sex, ethnicity_final, Classification, flu_vaccinated, cov_vaccinated, pregnant_true, immunocompromised, metabolicsyndrome_factors, cardiovascular_dz, liver_dz, comorbid___7, comorbid___17, sxs_cat___1, sxs_cat___2, sxs_cat___3, sxs_cat___4, race_American Indian/Alaskan Native, race_Asian, race_Black, race_Native Hawaiian/Pacific Islander, race_Other, race_White, age_bins	DecisionTreeClassifier(max_depth=30, min_samples_split=10)	0.572417	0.840449	0.28	0.87381	0.116667	0.164706	0.538254
clinic_data	SVC	None	FALSE	0.001	sex, ethnicity_final, Classification, flu_vaccinated, cov_vaccinated, pregnant_true, immunocompromised, metabolicsyndrome_factors, cardiovascular_dz, liver_dz, comorbid___7, comorbid___17, sxs_cat___1, sxs_cat___2, sxs_cat___3, sxs_cat___4, race_American Indian/Alaskan Native, race_Asian, race_Black, race_Native Hawaiian/Pacific Islander, race_Other, race_White, age_bins	SVC(C=0.001, coef0=10.0, probability=True)	0.572405	0.94382	0	1	0	0	0.485549
virus_aa_1norm	DecisionTree	SMOTE	FALSE	0.001	sex, ethnicity_final, flu_vaccinated, cov_vaccinated, pregnant_true, immunocompromised, metabolicsyndrome_factors, cardiovascular_dz, liver_dz, comorbid___7, comorbid___17, sxs_cat___1, sxs_cat___2, sxs_cat___3, sxs_cat___4, race_final_Asian, race_final_Black, race_final_Other, race_final_White, E_L73F, E_T9I, M_A63T, M_C33F, M_D3G, M_D3N, M_H125Y, M_I82T, M_Q19E, N_A182S, N_D371Y, N_D377Y, N_D3L…	DecisionTreeClassifier(max_depth=20, min_samples_leaf=10, min_samples_split=5)	0.569468	0.831354	0.037037	0.885787	0.0217391	0.0273973	0.467535
clinic_data	DecisionTree	SMOTE	TRUE	0.001	sex, Classification, flu_vaccinated, cov_vaccinated, immunocompromised, metabolicsyndrome_factors, cardiovascular_dz, liver_dz, comorbid___7, sxs_cat___1, sxs_cat___2, sxs_cat___3, sxs_cat___4, race_Black, age_bins	DecisionTreeClassifier(max_depth=20, min_samples_split=5)	0.56894	0.842697	0.32	0.87381	0.131148	0.186047	0.549491
virus_aa_2norm	DecisionTree	SMOTE	FALSE	0.001	sex, ethnicity_final, flu_vaccinated, cov_vaccinated, pregnant_true, immunocompromised, metabolicsyndrome_factors, cardiovascular_dz, liver_dz, comorbid___7, comorbid___17, sxs_cat___1, sxs_cat___2, sxs_cat___3, sxs_cat___4, race_final_Asian, race_final_Black, race_final_Other, race_final_White, E_L73F, E_T9I, M_A63T, M_C33F, M_D3G, M_D3N, M_H125Y, M_I82T, M_Q19E, N_A182S, N_D371Y, N_D377Y, N_D3L…	DecisionTreeClassifier(max_depth=30, min_samples_leaf=10, min_samples_split=10)	0.565332	0.831354	0.037037	0.885787	0.0217391	0.0273973	0.467535
virus_aa	MLP	None	FALSE	0.001	E_L73F, E_T9I, M_A63T, M_C33F, M_D3G, M_D3N, M_H125Y, M_I82T, M_Q19E, N_A182S, N_D371Y, N_D377Y, N_D3L, N_D63G, N_G204R, N_G215C, N_K373N, N_M234I, N_P13L, N_P151S, N_P199L, N_P207L, N_P207S, N_P20S, N_P364L, N_P383S, N_P67S, N_Q242R, N_Q9H, N_R203K, N_R203M, N_S183Y, N_S190I, N_S193I, N_S194L, N_S202R, N_S206F, N_S235F, N_S327L, N_S33F, N_S413R, N_T135I, N_T205I, N_T334I, N_T391I, N_V270L, ORF1a…	MLPClassifier(activation='logistic', hidden_layer_sizes=(10, 7, 3), learning_rate='adaptive', max_iter=100000)	0.564862	0.935867	0	1	0	0	0.483436
virus_aa	KNN	Random Oversampling	TRUE	0.001	N_P13L, N_P67S, N_R203K, ORF1a_A2855V, ORF1a_A76V, ORF1a_H374Y, ORF1a_L3352F, ORF1a_M3221I, ORF1a_T614I, ORF1a_V2930L, ORF3a_Q57H, ORF3a_T223I, ORF7a_T120I, ORF8_S24L, ORF8_W45C, ORF9b_T60A, S_A67V, S_A903S, S_P681H, S_T76I	KNeighborsClassifier(n_neighbors=7, weights='distance')	0.555556	0.643705	0.444444	0.65736	0.0816327	0.137931	0.45669
virus_aa_1norm	DecisionTree	Random Oversampling	TRUE	0.001	sex, flu_vaccinated, cov_vaccinated, pregnant_true, immunocompromised, metabolicsyndrome_factors, cardiovascular_dz, comorbid___7, sxs_cat___2, sxs_cat___3, sxs_cat___4, N_P67S, N_R203K, ORF1a_A76V, ORF1a_H374Y, ORF1a_M3221I, ORF1a_V2930L, ORF1a_V665I, ORF1b_F183V, ORF1b_I1257V, ORF3a_A110S, ORF3a_T223I, ORF7a_T120I, ORF8_S24L, ORF8_W45C, S_A903S, S_P681H, classification, S_L212I_S_V213G_1Norm, S…	DecisionTreeClassifier(max_depth=20, min_samples_split=5, splitter='random')	0.552876	0.904988	0.148148	0.956853	0.190476	0.166667	0.558144
virus_aa	DecisionTree	None	FALSE	0.001	E_L73F, E_T9I, M_A63T, M_C33F, M_D3G, M_D3N, M_H125Y, M_I82T, M_Q19E, N_A182S, N_D371Y, N_D377Y, N_D3L, N_D63G, N_G204R, N_G215C, N_K373N, N_M234I, N_P13L, N_P151S, N_P199L, N_P207L, N_P207S, N_P20S, N_P364L, N_P383S, N_P67S, N_Q242R, N_Q9H, N_R203K, N_R203M, N_S183Y, N_S190I, N_S193I, N_S194L, N_S202R, N_S206F, N_S235F, N_S327L, N_S33F, N_S413R, N_T135I, N_T205I, N_T334I, N_T391I, N_V270L, ORF1a…	DecisionTreeClassifier(max_depth=20, min_samples_leaf=10, min_samples_split=10, splitter='random')	0.539105	0.935867	0	1	0	0	0.483436
virus_aa	SVC	Random Oversampling	TRUE	0.001	N_P13L, N_P67S, N_R203K, ORF1a_A2855V, ORF1a_A76V, ORF1a_H374Y, ORF1a_L3352F, ORF1a_M3221I, ORF1a_T614I, ORF1a_V2930L, ORF3a_Q57H, ORF3a_T223I, ORF7a_T120I, ORF8_S24L, ORF8_W45C, ORF9b_T60A, S_A67V, S_A903S, S_P681H, S_T76I	SVC(C=1, coef0=10.0, probability=True)	0.537131	0.686461	0.333333	0.71066	0.0731707	0.12	0.464624
virus_aa	RandomForest	None	FALSE	0.001	E_L73F, E_T9I, M_A63T, M_C33F, M_D3G, M_D3N, M_H125Y, M_I82T, M_Q19E, N_A182S, N_D371Y, N_D377Y, N_D3L, N_D63G, N_G204R, N_G215C, N_K373N, N_M234I, N_P13L, N_P151S, N_P199L, N_P207L, N_P207S, N_P20S, N_P364L, N_P383S, N_P67S, N_Q242R, N_Q9H, N_R203K, N_R203M, N_S183Y, N_S190I, N_S193I, N_S194L, N_S202R, N_S206F, N_S235F, N_S327L, N_S33F, N_S413R, N_T135I, N_T205I, N_T334I, N_T391I, N_V270L, ORF1a…	RandomForestClassifier(max_depth=5, max_features=0.1, n_estimators=10)	0.522655	0.935867	0	1	0	0	0.483436
virus_aa	SVC	SMOTE	FALSE	0.001	E_L73F, E_T9I, M_A63T, M_C33F, M_D3G, M_D3N, M_H125Y, M_I82T, M_Q19E, N_A182S, N_D371Y, N_D377Y, N_D3L, N_D63G, N_G204R, N_G215C, N_K373N, N_M234I, N_P13L, N_P151S, N_P199L, N_P207L, N_P207S, N_P20S, N_P364L, N_P383S, N_P67S, N_Q242R, N_Q9H, N_R203K, N_R203M, N_S183Y, N_S190I, N_S193I, N_S194L, N_S202R, N_S206F, N_S235F, N_S327L, N_S33F, N_S413R, N_T135I, N_T205I, N_T334I, N_T391I, N_V270L, ORF1a…	SVC(C=1, coef0=10.0, probability=True)	0.521057	0.736342	0.259259	0.769036	0.0714286	0.112	0.478594
virus_aa	NaiveBayes	Random Oversampling	TRUE	0.001	N_P13L, N_P67S, N_R203K, ORF1a_A2855V, ORF1a_A76V, ORF1a_H374Y, ORF1a_L3352F, ORF1a_M3221I, ORF1a_T614I, ORF1a_V2930L, ORF3a_Q57H, ORF3a_T223I, ORF7a_T120I, ORF8_S24L, ORF8_W45C, ORF9b_T60A, S_A67V, S_A903S, S_P681H, S_T76I	GaussianNB()	0.510528	0.893112	0	0.954315	0	0	0.471769
virus_aa	SVC	Random Oversampling	FALSE	0.001	E_L73F, E_T9I, M_A63T, M_C33F, M_D3G, M_D3N, M_H125Y, M_I82T, M_Q19E, N_A182S, N_D371Y, N_D377Y, N_D3L, N_D63G, N_G204R, N_G215C, N_K373N, N_M234I, N_P13L, N_P151S, N_P199L, N_P207L, N_P207S, N_P20S, N_P364L, N_P383S, N_P67S, N_Q242R, N_Q9H, N_R203K, N_R203M, N_S183Y, N_S190I, N_S193I, N_S194L, N_S202R, N_S206F, N_S235F, N_S327L, N_S33F, N_S413R, N_T135I, N_T205I, N_T334I, N_T391I, N_V270L, ORF1a…	SVC(C=1, coef0=10.0, kernel='linear', probability=True)	0.507849	0.724466	0.148148	0.763959	0.0412371	0.0645161	0.451478
virus_aa	SVC	SMOTE	TRUE	0.001	N_P13L, N_P67S, N_R203K, ORF1a_A2855V, ORF1a_A76V, ORF1a_H374Y, ORF1a_L3352F, ORF1a_M3221I, ORF1a_T614I, ORF1a_V2930L, ORF3a_Q57H, ORF3a_T223I, ORF7a_T120I, ORF8_S24L, ORF8_W45C, ORF9b_T60A, S_A67V, S_A903S, S_P681H, S_T76I	SVC(C=1, coef0=10.0, probability=True)	0.507802	0.619952	0.333333	0.639594	0.0596026	0.101124	0.43008
virus_aa	DecisionTree	Random Oversampling	TRUE	0.001	N_P13L, N_P67S, N_R203K, ORF1a_A2855V, ORF1a_A76V, ORF1a_H374Y, ORF1a_L3352F, ORF1a_M3221I, ORF1a_T614I, ORF1a_V2930L, ORF3a_Q57H, ORF3a_T223I, ORF7a_T120I, ORF8_S24L, ORF8_W45C, ORF9b_T60A, S_A67V, S_A903S, S_P681H, S_T76I	DecisionTreeClassifier(min_samples_split=5)	0.506674	0.705463	0.333333	0.730964	0.0782609	0.126761	0.474809
virus_aa	ExtraTrees	Random Oversampling	TRUE	0.001	N_P13L, N_P67S, N_R203K, ORF1a_A2855V, ORF1a_A76V, ORF1a_H374Y, ORF1a_L3352F, ORF1a_M3221I, ORF1a_T614I, ORF1a_V2930L, ORF3a_Q57H, ORF3a_T223I, ORF7a_T120I, ORF8_S24L, ORF8_W45C, ORF9b_T60A, S_A67V, S_A903S, S_P681H, S_T76I	ExtraTreesClassifier(criterion='entropy', max_depth=30, max_features='log2')	0.504512	0.705463	0.333333	0.730964	0.0782609	0.126761	0.474809
virus_aa	GradientBoosting	None	FALSE	0.001	E_L73F, E_T9I, M_A63T, M_C33F, M_D3G, M_D3N, M_H125Y, M_I82T, M_Q19E, N_A182S, N_D371Y, N_D377Y, N_D3L, N_D63G, N_G204R, N_G215C, N_K373N, N_M234I, N_P13L, N_P151S, N_P199L, N_P207L, N_P207S, N_P20S, N_P364L, N_P383S, N_P67S, N_Q242R, N_Q9H, N_R203K, N_R203M, N_S183Y, N_S190I, N_S193I, N_S194L, N_S202R, N_S206F, N_S235F, N_S327L, N_S33F, N_S413R, N_T135I, N_T205I, N_T334I, N_T391I, N_V270L, ORF1a…	GradientBoostingClassifier(max_depth=2, max_features='log2', n_estimators=50)	0.50423	0.935867	0	1	0	0	0.483436
virus_aa	GradientBoosting	SMOTE	FALSE	0.001	E_L73F, E_T9I, M_A63T, M_C33F, M_D3G, M_D3N, M_H125Y, M_I82T, M_Q19E, N_A182S, N_D371Y, N_D377Y, N_D3L, N_D63G, N_G204R, N_G215C, N_K373N, N_M234I, N_P13L, N_P151S, N_P199L, N_P207L, N_P207S, N_P20S, N_P364L, N_P383S, N_P67S, N_Q242R, N_Q9H, N_R203K, N_R203M, N_S183Y, N_S190I, N_S193I, N_S194L, N_S202R, N_S206F, N_S235F, N_S327L, N_S33F, N_S413R, N_T135I, N_T205I, N_T334I, N_T391I, N_V270L, ORF1a…	GradientBoostingClassifier(learning_rate=0.2, max_depth=5, max_features='log2', n_estimators=500)	0.503713	0.931116	0.037037	0.992386	0.25	0.0645161	0.514379
virus_aa	RandomForest	Random Oversampling	TRUE	0.001	N_P13L, N_P67S, N_R203K, ORF1a_A2855V, ORF1a_A76V, ORF1a_H374Y, ORF1a_L3352F, ORF1a_M3221I, ORF1a_T614I, ORF1a_V2930L, ORF3a_Q57H, ORF3a_T223I, ORF7a_T120I, ORF8_S24L, ORF8_W45C, ORF9b_T60A, S_A67V, S_A903S, S_P681H, S_T76I	RandomForestClassifier(criterion='entropy', max_features=0.1)	0.50141	0.705463	0.333333	0.730964	0.0782609	0.126761	0.474809
virus_aa	KNN	None	FALSE	0.001	E_L73F, E_T9I, M_A63T, M_C33F, M_D3G, M_D3N, M_H125Y, M_I82T, M_Q19E, N_A182S, N_D371Y, N_D377Y, N_D3L, N_D63G, N_G204R, N_G215C, N_K373N, N_M234I, N_P13L, N_P151S, N_P199L, N_P207L, N_P207S, N_P20S, N_P364L, N_P383S, N_P67S, N_Q242R, N_Q9H, N_R203K, N_R203M, N_S183Y, N_S190I, N_S193I, N_S194L, N_S202R, N_S206F, N_S235F, N_S327L, N_S33F, N_S413R, N_T135I, N_T205I, N_T334I, N_T391I, N_V270L, ORF1a…	KNeighborsClassifier(weights='distance')	0.498026	0.933492	0	0.997462	0	0	0.482801
virus_aa	MLP	Random Oversampling	TRUE	0.001	N_P13L, N_P67S, N_R203K, ORF1a_A2855V, ORF1a_A76V, ORF1a_H374Y, ORF1a_L3352F, ORF1a_M3221I, ORF1a_T614I, ORF1a_V2930L, ORF3a_Q57H, ORF3a_T223I, ORF7a_T120I, ORF8_S24L, ORF8_W45C, ORF9b_T60A, S_A67V, S_A903S, S_P681H, S_T76I	MLPClassifier(hidden_layer_sizes=(50, 35, 25), learning_rate='adaptive', max_iter=100000)	0.49765	0.688836	0.333333	0.713198	0.0737705	0.120805	0.465886
virus_aa	RandomForest	SMOTE	FALSE	0.001	E_L73F, E_T9I, M_A63T, M_C33F, M_D3G, M_D3N, M_H125Y, M_I82T, M_Q19E, N_A182S, N_D371Y, N_D377Y, N_D3L, N_D63G, N_G204R, N_G215C, N_K373N, N_M234I, N_P13L, N_P151S, N_P199L, N_P207L, N_P207S, N_P20S, N_P364L, N_P383S, N_P67S, N_Q242R, N_Q9H, N_R203K, N_R203M, N_S183Y, N_S190I, N_S193I, N_S194L, N_S202R, N_S206F, N_S235F, N_S327L, N_S33F, N_S413R, N_T135I, N_T205I, N_T334I, N_T391I, N_V270L, ORF1a…	RandomForestClassifier(criterion='entropy', max_depth=30, max_features=0.1, n_estimators=700)	0.497556	0.931116	0	0.994924	0	0	0.482165
virus_aa	LogisticRegression	Random Oversampling	FALSE	0.001	E_L73F, E_T9I, M_A63T, M_C33F, M_D3G, M_D3N, M_H125Y, M_I82T, M_Q19E, N_A182S, N_D371Y, N_D377Y, N_D3L, N_D63G, N_G204R, N_G215C, N_K373N, N_M234I, N_P13L, N_P151S, N_P199L, N_P207L, N_P207S, N_P20S, N_P364L, N_P383S, N_P67S, N_Q242R, N_Q9H, N_R203K, N_R203M, N_S183Y, N_S190I, N_S193I, N_S194L, N_S202R, N_S206F, N_S235F, N_S327L, N_S33F, N_S413R, N_T135I, N_T205I, N_T334I, N_T391I, N_V270L, ORF1a…	LogisticRegression(C=20, max_iter=10000, solver='saga')	0.494219	0.790974	0.111111	0.837563	0.0447761	0.0638298	0.473091
virus_aa	LogisticRegression	SMOTE	FALSE	0.001	E_L73F, E_T9I, M_A63T, M_C33F, M_D3G, M_D3N, M_H125Y, M_I82T, M_Q19E, N_A182S, N_D371Y, N_D377Y, N_D3L, N_D63G, N_G204R, N_G215C, N_K373N, N_M234I, N_P13L, N_P151S, N_P199L, N_P207L, N_P207S, N_P20S, N_P364L, N_P383S, N_P67S, N_Q242R, N_Q9H, N_R203K, N_R203M, N_S183Y, N_S190I, N_S193I, N_S194L, N_S202R, N_S206F, N_S235F, N_S327L, N_S33F, N_S413R, N_T135I, N_T205I, N_T334I, N_T391I, N_V270L, ORF1a…	LogisticRegression(C=20, max_iter=10000, solver='saga')	0.493796	0.776722	0.148148	0.819797	0.0533333	0.0784314	0.475702
virus_aa	GradientBoosting	Random Oversampling	TRUE	0.001	N_P13L, N_P67S, N_R203K, ORF1a_A2855V, ORF1a_A76V, ORF1a_H374Y, ORF1a_L3352F, ORF1a_M3221I, ORF1a_T614I, ORF1a_V2930L, ORF3a_Q57H, ORF3a_T223I, ORF7a_T120I, ORF8_S24L, ORF8_W45C, ORF9b_T60A, S_A67V, S_A903S, S_P681H, S_T76I	GradientBoostingClassifier(learning_rate=0.2, max_depth=4, max_features='log2', n_estimators=700)	0.49295	0.707838	0.333333	0.733503	0.0789474	0.12766	0.476098
virus_aa	ExtraTrees	None	TRUE	0.001	N_P13L, N_P67S, N_R203K, ORF1a_A2855V, ORF1a_A76V, ORF1a_H374Y, ORF1a_L3352F, ORF1a_M3221I, ORF1a_T614I, ORF1a_V2930L, ORF3a_Q57H, ORF3a_T223I, ORF7a_T120I, ORF8_S24L, ORF8_W45C, ORF9b_T60A, S_A67V, S_A903S, S_P681H, S_T76I	ExtraTreesClassifier(criterion='entropy', max_depth=10, max_features='log2', n_estimators=200)	0.490506	0.935867	0	1	0	0	0.483436
virus_aa	KNN	SMOTE	TRUE	0.001	N_P13L, N_P67S, N_R203K, ORF1a_A2855V, ORF1a_A76V, ORF1a_H374Y, ORF1a_L3352F, ORF1a_M3221I, ORF1a_T614I, ORF1a_V2930L, ORF3a_Q57H, ORF3a_T223I, ORF7a_T120I, ORF8_S24L, ORF8_W45C, ORF9b_T60A, S_A67V, S_A903S, S_P681H, S_T76I	KNeighborsClassifier(n_neighbors=7, weights='distance')	0.490318	0.760095	0.0740741	0.807107	0.025641	0.0380952	0.450527
virus_aa	NaiveBayes	None	TRUE	0.001	N_P13L, N_P67S, N_R203K, ORF1a_A2855V, ORF1a_A76V, ORF1a_H374Y, ORF1a_L3352F, ORF1a_M3221I, ORF1a_T614I, ORF1a_V2930L, ORF3a_Q57H, ORF3a_T223I, ORF7a_T120I, ORF8_S24L, ORF8_W45C, ORF9b_T60A, S_A67V, S_A903S, S_P681H, S_T76I	GaussianNB()	0.49013	0.893112	0	0.954315	0	0	0.471769
virus_aa	DecisionTree	SMOTE	FALSE	0.001	E_L73F, E_T9I, M_A63T, M_C33F, M_D3G, M_D3N, M_H125Y, M_I82T, M_Q19E, N_A182S, N_D371Y, N_D377Y, N_D3L, N_D63G, N_G204R, N_G215C, N_K373N, N_M234I, N_P13L, N_P151S, N_P199L, N_P207L, N_P207S, N_P20S, N_P364L, N_P383S, N_P67S, N_Q242R, N_Q9H, N_R203K, N_R203M, N_S183Y, N_S190I, N_S193I, N_S194L, N_S202R, N_S206F, N_S235F, N_S327L, N_S33F, N_S413R, N_T135I, N_T205I, N_T334I, N_T391I, N_V270L, ORF1a…	DecisionTreeClassifier(min_samples_leaf=2, min_samples_split=10, splitter='random')	0.49013	0.907363	0	0.969543	0	0	0.475716
virus_aa	LogisticRegression	SMOTE	TRUE	0.001	N_P13L, N_P67S, N_R203K, ORF1a_A2855V, ORF1a_A76V, ORF1a_H374Y, ORF1a_L3352F, ORF1a_M3221I, ORF1a_T614I, ORF1a_V2930L, ORF3a_Q57H, ORF3a_T223I, ORF7a_T120I, ORF8_S24L, ORF8_W45C, ORF9b_T60A, S_A67V, S_A903S, S_P681H, S_T76I	LogisticRegression(C=1.5, max_iter=10000, solver='saga')	0.489754	0.608076	0.37037	0.624365	0.0632911	0.108108	0.428483
virus_aa	NeuralNetwork	Random Oversampling	TRUE	0.001	N_P13L, N_P67S, N_R203K, ORF1a_A2855V, ORF1a_A76V, ORF1a_H374Y, ORF1a_L3352F, ORF1a_M3221I, ORF1a_T614I, ORF1a_V2930L, ORF3a_Q57H, ORF3a_T223I, ORF7a_T120I, ORF8_S24L, ORF8_W45C, ORF9b_T60A, S_A67V, S_A903S, S_P681H, S_T76I	MLPClassifier(hidden_layer_sizes=(100, 50), max_iter=10000)	0.489472	0.703088	0.333333	0.728426	0.0775862	0.125874	0.473524
virus_aa	DecisionTree	SMOTE	TRUE	0.001	N_P13L, N_P67S, N_R203K, ORF1a_A2855V, ORF1a_A76V, ORF1a_H374Y, ORF1a_L3352F, ORF1a_M3221I, ORF1a_T614I, ORF1a_V2930L, ORF3a_Q57H, ORF3a_T223I, ORF7a_T120I, ORF8_S24L, ORF8_W45C, ORF9b_T60A, S_A67V, S_A903S, S_P681H, S_T76I	DecisionTreeClassifier(max_depth=20, min_samples_split=10)	0.488532	0.667458	0.296296	0.692893	0.0620155	0.102564	0.449241
virus_aa	LogisticRegression	None	FALSE	0.001	E_L73F, E_T9I, M_A63T, M_C33F, M_D3G, M_D3N, M_H125Y, M_I82T, M_Q19E, N_A182S, N_D371Y, N_D377Y, N_D3L, N_D63G, N_G204R, N_G215C, N_K373N, N_M234I, N_P13L, N_P151S, N_P199L, N_P207L, N_P207S, N_P20S, N_P364L, N_P383S, N_P67S, N_Q242R, N_Q9H, N_R203K, N_R203M, N_S183Y, N_S190I, N_S193I, N_S194L, N_S202R, N_S206F, N_S235F, N_S327L, N_S33F, N_S413R, N_T135I, N_T205I, N_T334I, N_T391I, N_V270L, ORF1a…	LogisticRegression(C=0.1, max_iter=10000, solver='liblinear')	0.488485	0.935867	0	1	0	0	0.483436
virus_aa	NaiveBayes	SMOTE	TRUE	0.001	N_P13L, N_P67S, N_R203K, ORF1a_A2855V, ORF1a_A76V, ORF1a_H374Y, ORF1a_L3352F, ORF1a_M3221I, ORF1a_T614I, ORF1a_V2930L, ORF3a_Q57H, ORF3a_T223I, ORF7a_T120I, ORF8_S24L, ORF8_W45C, ORF9b_T60A, S_A67V, S_A903S, S_P681H, S_T76I	GaussianNB()	0.488156	0.893112	0	0.954315	0	0	0.471769
virus_aa	RandomForest	None	TRUE	0.001	N_P13L, N_P67S, N_R203K, ORF1a_A2855V, ORF1a_A76V, ORF1a_H374Y, ORF1a_L3352F, ORF1a_M3221I, ORF1a_T614I, ORF1a_V2930L, ORF3a_Q57H, ORF3a_T223I, ORF7a_T120I, ORF8_S24L, ORF8_W45C, ORF9b_T60A, S_A67V, S_A903S, S_P681H, S_T76I	RandomForestClassifier(max_depth=5, max_features=0.25, n_estimators=1000)	0.487122	0.935867	0	1	0	0	0.483436
virus_aa	SVC	None	TRUE	0.001	N_P13L, N_P67S, N_R203K, ORF1a_A2855V, ORF1a_A76V, ORF1a_H374Y, ORF1a_L3352F, ORF1a_M3221I, ORF1a_T614I, ORF1a_V2930L, ORF3a_Q57H, ORF3a_T223I, ORF7a_T120I, ORF8_S24L, ORF8_W45C, ORF9b_T60A, S_A67V, S_A903S, S_P681H, S_T76I	SVC(C=0.1, coef0=10.0, probability=True)	0.486182	0.935867	0	1	0	0	0.483436
virus_aa	KNN	None	TRUE	0.001	N_P13L, N_P67S, N_R203K, ORF1a_A2855V, ORF1a_A76V, ORF1a_H374Y, ORF1a_L3352F, ORF1a_M3221I, ORF1a_T614I, ORF1a_V2930L, ORF3a_Q57H, ORF3a_T223I, ORF7a_T120I, ORF8_S24L, ORF8_W45C, ORF9b_T60A, S_A67V, S_A903S, S_P681H, S_T76I	KNeighborsClassifier()	0.48402	0.935867	0	1	0	0	0.483436
virus_aa	ExtraTrees	SMOTE	TRUE	0.001	N_P13L, N_P67S, N_R203K, ORF1a_A2855V, ORF1a_A76V, ORF1a_H374Y, ORF1a_L3352F, ORF1a_M3221I, ORF1a_T614I, ORF1a_V2930L, ORF3a_Q57H, ORF3a_T223I, ORF7a_T120I, ORF8_S24L, ORF8_W45C, ORF9b_T60A, S_A67V, S_A903S, S_P681H, S_T76I	ExtraTreesClassifier(criterion='entropy', max_depth=30, max_features='log2')	0.483268	0.667458	0.296296	0.692893	0.0620155	0.102564	0.449241
virus_aa	GradientBoosting	SMOTE	TRUE	0.001	N_P13L, N_P67S, N_R203K, ORF1a_A2855V, ORF1a_A76V, ORF1a_H374Y, ORF1a_L3352F, ORF1a_M3221I, ORF1a_T614I, ORF1a_V2930L, ORF3a_Q57H, ORF3a_T223I, ORF7a_T120I, ORF8_S24L, ORF8_W45C, ORF9b_T60A, S_A67V, S_A903S, S_P681H, S_T76I	GradientBoostingClassifier(learning_rate=0.2, max_depth=2, max_features='log2', n_estimators=700)	0.482986	0.646081	0.333333	0.667513	0.0642857	0.107784	0.443522
virus_aa	RandomForest	SMOTE	TRUE	0.001	N_P13L, N_P67S, N_R203K, ORF1a_A2855V, ORF1a_A76V, ORF1a_H374Y, ORF1a_L3352F, ORF1a_M3221I, ORF1a_T614I, ORF1a_V2930L, ORF3a_Q57H, ORF3a_T223I, ORF7a_T120I, ORF8_S24L, ORF8_W45C, ORF9b_T60A, S_A67V, S_A903S, S_P681H, S_T76I	RandomForestClassifier(criterion='entropy', max_features=0.1, n_estimators=200)	0.482045	0.667458	0.296296	0.692893	0.0620155	0.102564	0.449241
virus_aa	GradientBoosting	Random Oversampling	FALSE	0.001	E_L73F, E_T9I, M_A63T, M_C33F, M_D3G, M_D3N, M_H125Y, M_I82T, M_Q19E, N_A182S, N_D371Y, N_D377Y, N_D3L, N_D63G, N_G204R, N_G215C, N_K373N, N_M234I, N_P13L, N_P151S, N_P199L, N_P207L, N_P207S, N_P20S, N_P364L, N_P383S, N_P67S, N_Q242R, N_Q9H, N_R203K, N_R203M, N_S183Y, N_S190I, N_S193I, N_S194L, N_S202R, N_S206F, N_S235F, N_S327L, N_S33F, N_S413R, N_T135I, N_T205I, N_T334I, N_T391I, N_V270L, ORF1a…	GradientBoostingClassifier(learning_rate=0.2, max_depth=5, max_features='log2', n_estimators=700)	0.473773	0.857482	0.111111	0.908629	0.0769231	0.0909091	0.506795
virus_aa	GradientBoosting	None	TRUE	0.001	N_P13L, N_P67S, N_R203K, ORF1a_A2855V, ORF1a_A76V, ORF1a_H374Y, ORF1a_L3352F, ORF1a_M3221I, ORF1a_T614I, ORF1a_V2930L, ORF3a_Q57H, ORF3a_T223I, ORF7a_T120I, ORF8_S24L, ORF8_W45C, ORF9b_T60A, S_A67V, S_A903S, S_P681H, S_T76I	GradientBoostingClassifier(max_depth=2, max_features='log2')	0.473585	0.935867	0	1	0	0	0.483436
virus_aa	KNN	SMOTE	FALSE	0.001	E_L73F, E_T9I, M_A63T, M_C33F, M_D3G, M_D3N, M_H125Y, M_I82T, M_Q19E, N_A182S, N_D371Y, N_D377Y, N_D3L, N_D63G, N_G204R, N_G215C, N_K373N, N_M234I, N_P13L, N_P151S, N_P199L, N_P207L, N_P207S, N_P20S, N_P364L, N_P383S, N_P67S, N_Q242R, N_Q9H, N_R203K, N_R203M, N_S183Y, N_S190I, N_S193I, N_S194L, N_S202R, N_S206F, N_S235F, N_S327L, N_S33F, N_S413R, N_T135I, N_T205I, N_T334I, N_T391I, N_V270L, ORF1a…	KNeighborsClassifier(weights='distance')	0.473256	0.87886	0.037037	0.936548	0.0384615	0.0377358	0.486549
virus_aa	LogisticRegression	None	TRUE	0.001	N_P13L, N_P67S, N_R203K, ORF1a_A2855V, ORF1a_A76V, ORF1a_H374Y, ORF1a_L3352F, ORF1a_M3221I, ORF1a_T614I, ORF1a_V2930L, ORF3a_Q57H, ORF3a_T223I, ORF7a_T120I, ORF8_S24L, ORF8_W45C, ORF9b_T60A, S_A67V, S_A903S, S_P681H, S_T76I	LogisticRegression(C=5, max_iter=10000, solver='saga')	0.472927	0.935867	0	1	0	0	0.483436
virus_aa	RandomForest	Random Oversampling	FALSE	0.001	E_L73F, E_T9I, M_A63T, M_C33F, M_D3G, M_D3N, M_H125Y, M_I82T, M_Q19E, N_A182S, N_D371Y, N_D377Y, N_D3L, N_D63G, N_G204R, N_G215C, N_K373N, N_M234I, N_P13L, N_P151S, N_P199L, N_P207L, N_P207S, N_P20S, N_P364L, N_P383S, N_P67S, N_Q242R, N_Q9H, N_R203K, N_R203M, N_S183Y, N_S190I, N_S193I, N_S194L, N_S202R, N_S206F, N_S235F, N_S327L, N_S33F, N_S413R, N_T135I, N_T205I, N_T334I, N_T391I, N_V270L, ORF1a…	RandomForestClassifier(criterion='entropy', max_depth=50, max_features=0.1, n_estimators=1000)	0.470624	0.862233	0.111111	0.913706	0.0810811	0.09375	0.5096
virus_aa	NeuralNetwork	SMOTE	TRUE	0.001	N_P13L, N_P67S, N_R203K, ORF1a_A2855V, ORF1a_A76V, ORF1a_H374Y, ORF1a_L3352F, ORF1a_M3221I, ORF1a_T614I, ORF1a_V2930L, ORF3a_Q57H, ORF3a_T223I, ORF7a_T120I, ORF8_S24L, ORF8_W45C, ORF9b_T60A, S_A67V, S_A903S, S_P681H, S_T76I	MLPClassifier(hidden_layer_sizes=(100, 50), max_iter=10000)	0.468086	0.75772	0.185185	0.796954	0.0588235	0.0892857	0.47478
virus_aa	NeuralNetwork	None	FALSE	0.001	E_L73F, E_T9I, M_A63T, M_C33F, M_D3G, M_D3N, M_H125Y, M_I82T, M_Q19E, N_A182S, N_D371Y, N_D377Y, N_D3L, N_D63G, N_G204R, N_G215C, N_K373N, N_M234I, N_P13L, N_P151S, N_P199L, N_P207L, N_P207S, N_P20S, N_P364L, N_P383S, N_P67S, N_Q242R, N_Q9H, N_R203K, N_R203M, N_S183Y, N_S190I, N_S193I, N_S194L, N_S202R, N_S206F, N_S235F, N_S327L, N_S33F, N_S413R, N_T135I, N_T205I, N_T334I, N_T391I, N_V270L, ORF1a…	MLPClassifier(alpha=0.01, hidden_layer_sizes=(50,), max_iter=10000)	0.467898	0.928741	0	0.992386	0	0	0.481527
virus_aa	DecisionTree	Random Oversampling	FALSE	0.001	E_L73F, E_T9I, M_A63T, M_C33F, M_D3G, M_D3N, M_H125Y, M_I82T, M_Q19E, N_A182S, N_D371Y, N_D377Y, N_D3L, N_D63G, N_G204R, N_G215C, N_K373N, N_M234I, N_P13L, N_P151S, N_P199L, N_P207L, N_P207S, N_P20S, N_P364L, N_P383S, N_P67S, N_Q242R, N_Q9H, N_R203K, N_R203M, N_S183Y, N_S190I, N_S193I, N_S194L, N_S202R, N_S206F, N_S235F, N_S327L, N_S33F, N_S413R, N_T135I, N_T205I, N_T334I, N_T391I, N_V270L, ORF1a…	DecisionTreeClassifier()	0.464655	0.831354	0.0740741	0.883249	0.0416667	0.0533333	0.480382
virus_aa	MLP	SMOTE	FALSE	0.001	E_L73F, E_T9I, M_A63T, M_C33F, M_D3G, M_D3N, M_H125Y, M_I82T, M_Q19E, N_A182S, N_D371Y, N_D377Y, N_D3L, N_D63G, N_G204R, N_G215C, N_K373N, N_M234I, N_P13L, N_P151S, N_P199L, N_P207L, N_P207S, N_P20S, N_P364L, N_P383S, N_P67S, N_Q242R, N_Q9H, N_R203K, N_R203M, N_S183Y, N_S190I, N_S193I, N_S194L, N_S202R, N_S206F, N_S235F, N_S327L, N_S33F, N_S413R, N_T135I, N_T205I, N_T334I, N_T391I, N_V270L, ORF1a…	MLPClassifier(hidden_layer_sizes=(70, 50, 35), max_iter=100000)	0.462775	0.7981	0.0740741	0.847716	0.0322581	0.0449438	0.466031
virus_aa	KNN	Random Oversampling	FALSE	0.001	E_L73F, E_T9I, M_A63T, M_C33F, M_D3G, M_D3N, M_H125Y, M_I82T, M_Q19E, N_A182S, N_D371Y, N_D377Y, N_D3L, N_D63G, N_G204R, N_G215C, N_K373N, N_M234I, N_P13L, N_P151S, N_P199L, N_P207L, N_P207S, N_P20S, N_P364L, N_P383S, N_P67S, N_Q242R, N_Q9H, N_R203K, N_R203M, N_S183Y, N_S190I, N_S193I, N_S194L, N_S202R, N_S206F, N_S235F, N_S327L, N_S33F, N_S413R, N_T135I, N_T205I, N_T334I, N_T391I, N_V270L, ORF1a…	KNeighborsClassifier(n_neighbors=7, weights='distance')	0.462258	0.819477	0.148148	0.865482	0.0701754	0.0952381	0.497487
virus_aa	SVC	None	FALSE	0.001	E_L73F, E_T9I, M_A63T, M_C33F, M_D3G, M_D3N, M_H125Y, M_I82T, M_Q19E, N_A182S, N_D371Y, N_D377Y, N_D3L, N_D63G, N_G204R, N_G215C, N_K373N, N_M234I, N_P13L, N_P151S, N_P199L, N_P207L, N_P207S, N_P20S, N_P364L, N_P383S, N_P67S, N_Q242R, N_Q9H, N_R203K, N_R203M, N_S183Y, N_S190I, N_S193I, N_S194L, N_S202R, N_S206F, N_S235F, N_S327L, N_S33F, N_S413R, N_T135I, N_T205I, N_T334I, N_T391I, N_V270L, ORF1a…	SVC(C=0.01, coef0=10.0, probability=True)	0.456759	0.935867	0	1	0	0	0.483436
combined_aa	NaiveBayes	None	FALSE	0.001	sex, ethnicity_final, flu_vaccinated, cov_vaccinated, pregnant_true, immunocompromised, metabolicsyndrome_factors, cardiovascular_dz, liver_dz, comorbid___7, comorbid___17, sxs_cat___1, sxs_cat___2, sxs_cat___3, sxs_cat___4, race_final_Asian, race_final_Black, race_final_Other, race_final_White, E_L73F, E_T9I, M_A63T, M_C33F, M_D3G, M_D3N, M_H125Y, M_I82T, M_Q19E, N_A182S, N_D371Y, N_D377Y, N_D3L…	GaussianNB()	0.45596	0.401425	0.518519	0.393401	0.055336	0.1	0.325801
combined_aa	NaiveBayes	Random Oversampling	FALSE	0.001	sex, ethnicity_final, flu_vaccinated, cov_vaccinated, pregnant_true, immunocompromised, metabolicsyndrome_factors, cardiovascular_dz, liver_dz, comorbid___7, comorbid___17, sxs_cat___1, sxs_cat___2, sxs_cat___3, sxs_cat___4, race_final_Asian, race_final_Black, race_final_Other, race_final_White, E_L73F, E_T9I, M_A63T, M_C33F, M_D3G, M_D3N, M_H125Y, M_I82T, M_Q19E, N_A182S, N_D371Y, N_D377Y, N_D3L…	GaussianNB()	0.45596	0.401425	0.518519	0.393401	0.055336	0.1	0.325801
combined_aa	NaiveBayes	SMOTE	FALSE	0.001	sex, ethnicity_final, flu_vaccinated, cov_vaccinated, pregnant_true, immunocompromised, metabolicsyndrome_factors, cardiovascular_dz, liver_dz, comorbid___7, comorbid___17, sxs_cat___1, sxs_cat___2, sxs_cat___3, sxs_cat___4, race_final_Asian, race_final_Black, race_final_Other, race_final_White, E_L73F, E_T9I, M_A63T, M_C33F, M_D3G, M_D3N, M_H125Y, M_I82T, M_Q19E, N_A182S, N_D371Y, N_D377Y, N_D3L…	GaussianNB()	0.45596	0.401425	0.518519	0.393401	0.055336	0.1	0.325801
virus_aa_1norm	NaiveBayes	None	FALSE	0.001	sex, ethnicity_final, flu_vaccinated, cov_vaccinated, pregnant_true, immunocompromised, metabolicsyndrome_factors, cardiovascular_dz, liver_dz, comorbid___7, comorbid___17, sxs_cat___1, sxs_cat___2, sxs_cat___3, sxs_cat___4, race_final_Asian, race_final_Black, race_final_Other, race_final_White, E_L73F, E_T9I, M_A63T, M_C33F, M_D3G, M_D3N, M_H125Y, M_I82T, M_Q19E, N_A182S, N_D371Y, N_D377Y, N_D3L…	GaussianNB()	0.45596	0.401425	0.518519	0.393401	0.055336	0.1	0.325801
virus_aa_1norm	NaiveBayes	Random Oversampling	FALSE	0.001	sex, ethnicity_final, flu_vaccinated, cov_vaccinated, pregnant_true, immunocompromised, metabolicsyndrome_factors, cardiovascular_dz, liver_dz, comorbid___7, comorbid___17, sxs_cat___1, sxs_cat___2, sxs_cat___3, sxs_cat___4, race_final_Asian, race_final_Black, race_final_Other, race_final_White, E_L73F, E_T9I, M_A63T, M_C33F, M_D3G, M_D3N, M_H125Y, M_I82T, M_Q19E, N_A182S, N_D371Y, N_D377Y, N_D3L…	GaussianNB()	0.45596	0.401425	0.518519	0.393401	0.055336	0.1	0.325801
virus_aa_1norm	NaiveBayes	SMOTE	FALSE	0.001	sex, ethnicity_final, flu_vaccinated, cov_vaccinated, pregnant_true, immunocompromised, metabolicsyndrome_factors, cardiovascular_dz, liver_dz, comorbid___7, comorbid___17, sxs_cat___1, sxs_cat___2, sxs_cat___3, sxs_cat___4, race_final_Asian, race_final_Black, race_final_Other, race_final_White, E_L73F, E_T9I, M_A63T, M_C33F, M_D3G, M_D3N, M_H125Y, M_I82T, M_Q19E, N_A182S, N_D371Y, N_D377Y, N_D3L…	GaussianNB()	0.45596	0.401425	0.518519	0.393401	0.055336	0.1	0.325801
virus_aa_2norm	NaiveBayes	None	FALSE	0.001	sex, ethnicity_final, flu_vaccinated, cov_vaccinated, pregnant_true, immunocompromised, metabolicsyndrome_factors, cardiovascular_dz, liver_dz, comorbid___7, comorbid___17, sxs_cat___1, sxs_cat___2, sxs_cat___3, sxs_cat___4, race_final_Asian, race_final_Black, race_final_Other, race_final_White, E_L73F, E_T9I, M_A63T, M_C33F, M_D3G, M_D3N, M_H125Y, M_I82T, M_Q19E, N_A182S, N_D371Y, N_D377Y, N_D3L…	GaussianNB()	0.45596	0.401425	0.518519	0.393401	0.055336	0.1	0.325801
virus_aa_2norm	NaiveBayes	Random Oversampling	FALSE	0.001	sex, ethnicity_final, flu_vaccinated, cov_vaccinated, pregnant_true, immunocompromised, metabolicsyndrome_factors, cardiovascular_dz, liver_dz, comorbid___7, comorbid___17, sxs_cat___1, sxs_cat___2, sxs_cat___3, sxs_cat___4, race_final_Asian, race_final_Black, race_final_Other, race_final_White, E_L73F, E_T9I, M_A63T, M_C33F, M_D3G, M_D3N, M_H125Y, M_I82T, M_Q19E, N_A182S, N_D371Y, N_D377Y, N_D3L…	GaussianNB()	0.45596	0.401425	0.518519	0.393401	0.055336	0.1	0.325801
virus_aa_2norm	NaiveBayes	SMOTE	FALSE	0.001	sex, ethnicity_final, flu_vaccinated, cov_vaccinated, pregnant_true, immunocompromised, metabolicsyndrome_factors, cardiovascular_dz, liver_dz, comorbid___7, comorbid___17, sxs_cat___1, sxs_cat___2, sxs_cat___3, sxs_cat___4, race_final_Asian, race_final_Black, race_final_Other, race_final_White, E_L73F, E_T9I, M_A63T, M_C33F, M_D3G, M_D3N, M_H125Y, M_I82T, M_Q19E, N_A182S, N_D371Y, N_D377Y, N_D3L…	GaussianNB()	0.45596	0.401425	0.518519	0.393401	0.055336	0.1	0.325801
virus_aa_pw	NaiveBayes	None	FALSE	0.001	sex, ethnicity_final, flu_vaccinated, cov_vaccinated, pregnant_true, immunocompromised, metabolicsyndrome_factors, cardiovascular_dz, liver_dz, comorbid___7, comorbid___17, sxs_cat___1, sxs_cat___2, sxs_cat___3, sxs_cat___4, race_final_Asian, race_final_Black, race_final_Other, race_final_White, E_L73F, E_T9I, M_A63T, M_C33F, M_D3G, M_D3N, M_H125Y, M_I82T, M_Q19E, N_A182S, N_D371Y, N_D377Y, N_D3L…	GaussianNB()	0.45596	0.401425	0.518519	0.393401	0.055336	0.1	0.325801
virus_aa_pw	NaiveBayes	Random Oversampling	FALSE	0.001	sex, ethnicity_final, flu_vaccinated, cov_vaccinated, pregnant_true, immunocompromised, metabolicsyndrome_factors, cardiovascular_dz, liver_dz, comorbid___7, comorbid___17, sxs_cat___1, sxs_cat___2, sxs_cat___3, sxs_cat___4, race_final_Asian, race_final_Black, race_final_Other, race_final_White, E_L73F, E_T9I, M_A63T, M_C33F, M_D3G, M_D3N, M_H125Y, M_I82T, M_Q19E, N_A182S, N_D371Y, N_D377Y, N_D3L…	GaussianNB()	0.45596	0.401425	0.518519	0.393401	0.055336	0.1	0.325801
virus_aa_pw	NaiveBayes	SMOTE	FALSE	0.001	sex, ethnicity_final, flu_vaccinated, cov_vaccinated, pregnant_true, immunocompromised, metabolicsyndrome_factors, cardiovascular_dz, liver_dz, comorbid___7, comorbid___17, sxs_cat___1, sxs_cat___2, sxs_cat___3, sxs_cat___4, race_final_Asian, race_final_Black, race_final_Other, race_final_White, E_L73F, E_T9I, M_A63T, M_C33F, M_D3G, M_D3N, M_H125Y, M_I82T, M_Q19E, N_A182S, N_D371Y, N_D377Y, N_D3L…	GaussianNB()	0.45596	0.401425	0.518519	0.393401	0.055336	0.1	0.325801
virus_aa	NeuralNetwork	Random Oversampling	FALSE	0.001	E_L73F, E_T9I, M_A63T, M_C33F, M_D3G, M_D3N, M_H125Y, M_I82T, M_Q19E, N_A182S, N_D371Y, N_D377Y, N_D3L, N_D63G, N_G204R, N_G215C, N_K373N, N_M234I, N_P13L, N_P151S, N_P199L, N_P207L, N_P207S, N_P20S, N_P364L, N_P383S, N_P67S, N_Q242R, N_Q9H, N_R203K, N_R203M, N_S183Y, N_S190I, N_S193I, N_S194L, N_S202R, N_S206F, N_S235F, N_S327L, N_S33F, N_S413R, N_T135I, N_T205I, N_T334I, N_T391I, N_V270L, ORF1a…	MLPClassifier(hidden_layer_sizes=(100, 50), max_iter=10000)	0.45408	0.862233	0.0740741	0.916244	0.0571429	0.0645161	0.495079
virus_aa	ExtraTrees	SMOTE	FALSE	0.001	E_L73F, E_T9I, M_A63T, M_C33F, M_D3G, M_D3N, M_H125Y, M_I82T, M_Q19E, N_A182S, N_D371Y, N_D377Y, N_D3L, N_D63G, N_G204R, N_G215C, N_K373N, N_M234I, N_P13L, N_P151S, N_P199L, N_P207L, N_P207S, N_P20S, N_P364L, N_P383S, N_P67S, N_Q242R, N_Q9H, N_R203K, N_R203M, N_S183Y, N_S190I, N_S193I, N_S194L, N_S202R, N_S206F, N_S235F, N_S327L, N_S33F, N_S413R, N_T135I, N_T205I, N_T334I, N_T391I, N_V270L, ORF1a…	ExtraTreesClassifier(criterion='entropy', max_features='log2')	0.453939	0.92399	0.037037	0.984772	0.142857	0.0588235	0.50961
virus_aa	NaiveBayes	None	FALSE	0.001	E_L73F, E_T9I, M_A63T, M_C33F, M_D3G, M_D3N, M_H125Y, M_I82T, M_Q19E, N_A182S, N_D371Y, N_D377Y, N_D3L, N_D63G, N_G204R, N_G215C, N_K373N, N_M234I, N_P13L, N_P151S, N_P199L, N_P207L, N_P207S, N_P20S, N_P364L, N_P383S, N_P67S, N_Q242R, N_Q9H, N_R203K, N_R203M, N_S183Y, N_S190I, N_S193I, N_S194L, N_S202R, N_S206F, N_S235F, N_S327L, N_S33F, N_S413R, N_T135I, N_T205I, N_T334I, N_T391I, N_V270L, ORF1a…	GaussianNB()	0.453422	0.396675	0.518519	0.388325	0.054902	0.0992908	0.32286
virus_aa	NaiveBayes	Random Oversampling	FALSE	0.001	E_L73F, E_T9I, M_A63T, M_C33F, M_D3G, M_D3N, M_H125Y, M_I82T, M_Q19E, N_A182S, N_D371Y, N_D377Y, N_D3L, N_D63G, N_G204R, N_G215C, N_K373N, N_M234I, N_P13L, N_P151S, N_P199L, N_P207L, N_P207S, N_P20S, N_P364L, N_P383S, N_P67S, N_Q242R, N_Q9H, N_R203K, N_R203M, N_S183Y, N_S190I, N_S193I, N_S194L, N_S202R, N_S206F, N_S235F, N_S327L, N_S33F, N_S413R, N_T135I, N_T205I, N_T334I, N_T391I, N_V270L, ORF1a…	GaussianNB()	0.453422	0.396675	0.518519	0.388325	0.054902	0.0992908	0.32286
virus_aa	NaiveBayes	SMOTE	FALSE	0.001	E_L73F, E_T9I, M_A63T, M_C33F, M_D3G, M_D3N, M_H125Y, M_I82T, M_Q19E, N_A182S, N_D371Y, N_D377Y, N_D3L, N_D63G, N_G204R, N_G215C, N_K373N, N_M234I, N_P13L, N_P151S, N_P199L, N_P207L, N_P207S, N_P20S, N_P364L, N_P383S, N_P67S, N_Q242R, N_Q9H, N_R203K, N_R203M, N_S183Y, N_S190I, N_S193I, N_S194L, N_S202R, N_S206F, N_S235F, N_S327L, N_S33F, N_S413R, N_T135I, N_T205I, N_T334I, N_T391I, N_V270L, ORF1a…	GaussianNB()	0.453422	0.396675	0.518519	0.388325	0.054902	0.0992908	0.32286
virus_aa	DecisionTree	None	TRUE	0.001	N_P13L, N_P67S, N_R203K, ORF1a_A2855V, ORF1a_A76V, ORF1a_H374Y, ORF1a_L3352F, ORF1a_M3221I, ORF1a_T614I, ORF1a_V2930L, ORF3a_Q57H, ORF3a_T223I, ORF7a_T120I, ORF8_S24L, ORF8_W45C, ORF9b_T60A, S_A67V, S_A903S, S_P681H, S_T76I	DecisionTreeClassifier(max_depth=10, min_samples_split=10)	0.451307	0.935867	0	1	0	0	0.483436
virus_aa	MLP	Random Oversampling	FALSE	0.001	E_L73F, E_T9I, M_A63T, M_C33F, M_D3G, M_D3N, M_H125Y, M_I82T, M_Q19E, N_A182S, N_D371Y, N_D377Y, N_D3L, N_D63G, N_G204R, N_G215C, N_K373N, N_M234I, N_P13L, N_P151S, N_P199L, N_P207L, N_P207S, N_P20S, N_P364L, N_P383S, N_P67S, N_Q242R, N_Q9H, N_R203K, N_R203M, N_S183Y, N_S190I, N_S193I, N_S194L, N_S202R, N_S206F, N_S235F, N_S327L, N_S33F, N_S413R, N_T135I, N_T205I, N_T334I, N_T391I, N_V270L, ORF1a…	MLPClassifier(alpha=0.001, hidden_layer_sizes=(70, 50, 35), learning_rate='adaptive', max_iter=100000)	0.447876	0.869359	0.0740741	0.923858	0.0625	0.0677966	0.498777
virus_aa	ExtraTrees	None	FALSE	0.001	E_L73F, E_T9I, M_A63T, M_C33F, M_D3G, M_D3N, M_H125Y, M_I82T, M_Q19E, N_A182S, N_D371Y, N_D377Y, N_D3L, N_D63G, N_G204R, N_G215C, N_K373N, N_M234I, N_P13L, N_P151S, N_P199L, N_P207L, N_P207S, N_P20S, N_P364L, N_P383S, N_P67S, N_Q242R, N_Q9H, N_R203K, N_R203M, N_S183Y, N_S190I, N_S193I, N_S194L, N_S202R, N_S206F, N_S235F, N_S327L, N_S33F, N_S413R, N_T135I, N_T205I, N_T334I, N_T391I, N_V270L, ORF1a…	ExtraTreesClassifier(criterion='entropy', max_features='log2', n_estimators=1500)	0.440825	0.933492	0	0.997462	0	0	0.482801
virus_aa	NeuralNetwork	SMOTE	FALSE	0.001	E_L73F, E_T9I, M_A63T, M_C33F, M_D3G, M_D3N, M_H125Y, M_I82T, M_Q19E, N_A182S, N_D371Y, N_D377Y, N_D3L, N_D63G, N_G204R, N_G215C, N_K373N, N_M234I, N_P13L, N_P151S, N_P199L, N_P207L, N_P207S, N_P20S, N_P364L, N_P383S, N_P67S, N_Q242R, N_Q9H, N_R203K, N_R203M, N_S183Y, N_S190I, N_S193I, N_S194L, N_S202R, N_S206F, N_S235F, N_S327L, N_S33F, N_S413R, N_T135I, N_T205I, N_T334I, N_T391I, N_V270L, ORF1a…	MLPClassifier(alpha=0.001, hidden_layer_sizes=(100, 50), max_iter=10000)	0.440261	0.888361	0.0740741	0.944162	0.0833333	0.0784314	0.509506
virus_aa	MLP	None	TRUE	0.001	N_P13L, N_P67S, N_R203K, ORF1a_A2855V, ORF1a_A76V, ORF1a_H374Y, ORF1a_L3352F, ORF1a_M3221I, ORF1a_T614I, ORF1a_V2930L, ORF3a_Q57H, ORF3a_T223I, ORF7a_T120I, ORF8_S24L, ORF8_W45C, ORF9b_T60A, S_A67V, S_A903S, S_P681H, S_T76I	MLPClassifier(activation='identity', hidden_layer_sizes=(50, 35, 25), max_iter=100000)	0.438945	0.935867	0	1	0	0	0.483436
virus_aa	LogisticRegression	Random Oversampling	TRUE	0.001	N_P13L, N_P67S, N_R203K, ORF1a_A2855V, ORF1a_A76V, ORF1a_H374Y, ORF1a_L3352F, ORF1a_M3221I, ORF1a_T614I, ORF1a_V2930L, ORF3a_Q57H, ORF3a_T223I, ORF7a_T120I, ORF8_S24L, ORF8_W45C, ORF9b_T60A, S_A67V, S_A903S, S_P681H, S_T76I	LogisticRegression(C=10, max_iter=10000, penalty='l1', solver='liblinear')	0.43871	0.686461	0.333333	0.71066	0.0731707	0.12	0.464624
virus_aa	ExtraTrees	Random Oversampling	FALSE	0.001	E_L73F, E_T9I, M_A63T, M_C33F, M_D3G, M_D3N, M_H125Y, M_I82T, M_Q19E, N_A182S, N_D371Y, N_D377Y, N_D3L, N_D63G, N_G204R, N_G215C, N_K373N, N_M234I, N_P13L, N_P151S, N_P199L, N_P207L, N_P207S, N_P20S, N_P364L, N_P383S, N_P67S, N_Q242R, N_Q9H, N_R203K, N_R203M, N_S183Y, N_S190I, N_S193I, N_S194L, N_S202R, N_S206F, N_S235F, N_S327L, N_S33F, N_S413R, N_T135I, N_T205I, N_T334I, N_T391I, N_V270L, ORF1a…	ExtraTreesClassifier(criterion='entropy', max_features='log2', n_estimators=200)	0.435044	0.866983	0.111111	0.918782	0.0857143	0.0967742	0.51249
virus_aa	NeuralNetwork	None	TRUE	0.001	N_P13L, N_P67S, N_R203K, ORF1a_A2855V, ORF1a_A76V, ORF1a_H374Y, ORF1a_L3352F, ORF1a_M3221I, ORF1a_T614I, ORF1a_V2930L, ORF3a_Q57H, ORF3a_T223I, ORF7a_T120I, ORF8_S24L, ORF8_W45C, ORF9b_T60A, S_A67V, S_A903S, S_P681H, S_T76I	MLPClassifier(activation='tanh', alpha=0.01, hidden_layer_sizes=(100, 50), max_iter=10000)	0.427477	0.935867	0	1	0	0	0.483436

## Sheet: ICU
Dataset	Model	Resampling	Feature Selection	Lasso Alpha	Selected Features	Best Model	AUROC	Accuracy	Sensitivity	Specificity	Precision	F1	F1 Macro
combined_who	GradientBoosting	None	FALSE	0.001	sex, ethnicity_final, flu_vaccinated, cov_vaccinated, pregnant_true, immunocompromised, metabolicsyndrome_factors, cardiovascular_dz, liver_dz, comorbid___7, comorbid___17, ventilation_req, sepsis2, cpr, ards, co_viral_infection, co_bacterial_infection, sxs_cat___1, sxs_cat___2, sxs_cat___3, sxs_cat___4, race_final_American.Indian.Alaskan.Native, race_final_Asian, race_final_Black, race_final_Nat…	GradientBoostingClassifier(learning_rate=0.01, max_features='log2', n_estimators=150)	0.986925	0.980975	0.347826	0.998778	0.888889	0.5	0.745152
combined_who	RandomForest	None	TRUE	0.001	cov_vaccinated, immunocompromised, metabolicsyndrome_factors, comorbid___17, ventilation_req, ards, co_bacterial_infection, clade_who_WT, classification, age_bins, ct_bins	RandomForestClassifier(max_depth=5, max_features=0.1)	0.986606	0.978597	0.217391	1	1	0.357143	0.67313
combined_who	RandomForest	None	FALSE	0.001	sex, ethnicity_final, flu_vaccinated, cov_vaccinated, pregnant_true, immunocompromised, metabolicsyndrome_factors, cardiovascular_dz, liver_dz, comorbid___7, comorbid___17, ventilation_req, sepsis2, cpr, ards, co_viral_infection, co_bacterial_infection, sxs_cat___1, sxs_cat___2, sxs_cat___3, sxs_cat___4, race_final_American.Indian.Alaskan.Native, race_final_Asian, race_final_Black, race_final_Nat…	RandomForestClassifier(max_depth=5, max_features=0.1, n_estimators=200)	0.985224	0.976219	0.130435	1	1	0.230769	0.609346
virus_aa_1norm	RandomForest	None	TRUE	0.001	sex, flu_vaccinated, immunocompromised, metabolicsyndrome_factors, cardiovascular_dz, comorbid___7, comorbid___17, ventilation_req, ards, sxs_cat___3, Classification_Isolated, Classification_Large.rural, Classification_Small.rural, Classification_Urban, ORF1a_T3255I, ORF1b_I1257V, S_L452R, S_D950N_S_Q954H_1Norm, age_bins	RandomForestClassifier(criterion='entropy', max_depth=3, max_features=0.25, n_estimators=10)	0.984358	0.983373	0.222222	1	1	0.363636	0.677606
virus_aa_1norm	GradientBoosting	None	TRUE	0.001	sex, flu_vaccinated, immunocompromised, metabolicsyndrome_factors, cardiovascular_dz, comorbid___7, comorbid___17, ventilation_req, ards, sxs_cat___3, Classification_Isolated, Classification_Large.rural, Classification_Small.rural, Classification_Urban, ORF1a_T3255I, ORF1b_I1257V, S_L452R, S_D950N_S_Q954H_1Norm, age_bins	GradientBoostingClassifier(learning_rate=0.01, max_depth=2, max_features='log2', n_estimators=150)	0.982201	0.988124	0.444444	1	1	0.615385	0.804677
clinic_data	RandomForest	None	FALSE	0.001	sex, ethnicity_final, Classification, flu_vaccinated, cov_vaccinated, pregnant_true, immunocompromised, metabolicsyndrome_factors, cardiovascular_dz, liver_dz, comorbid___7, comorbid___17, ventilation_req, sepsis2, cpr, ards, co_viral_infection, co_bacterial_infection, sxs_cat___1, sxs_cat___2, sxs_cat___3, sxs_cat___4, race_American Indian/Alaskan Native, race_Asian, race_Black, race_Native Hawa…	RandomForestClassifier(max_depth=3, max_features=0.25, n_estimators=200)	0.981908	0.98764	0.352941	1	1	0.521739	0.757739
combined_aa	GradientBoosting	None	TRUE	0.001	sex, flu_vaccinated, immunocompromised, metabolicsyndrome_factors, cardiovascular_dz, comorbid___7, comorbid___17, ventilation_req, ards, sxs_cat___3, Classification_Isolated, Classification_Large.rural, Classification_Small.rural, Classification_Urban, ORF1a_T3255I, ORF1b_I1257V, S_L452R, S_T478K, age_bins	GradientBoostingClassifier(learning_rate=0.01, max_depth=2, max_features='log2', n_estimators=150)	0.981661	0.990499	0.555556	1	1	0.714286	0.854727
virus_aa_1norm	RandomForest	SMOTE	TRUE	0.001	sex, flu_vaccinated, immunocompromised, metabolicsyndrome_factors, cardiovascular_dz, comorbid___7, comorbid___17, ventilation_req, ards, sxs_cat___3, Classification_Isolated, Classification_Large.rural, Classification_Small.rural, Classification_Urban, ORF1a_T3255I, ORF1b_I1257V, S_L452R, S_D950N_S_Q954H_1Norm, age_bins	RandomForestClassifier(max_depth=20, max_features=0.1, n_estimators=200)	0.981392	0.985748	0.555556	0.995146	0.714286	0.625	0.808868
virus_aa_pw	RandomForest	SMOTE	TRUE	0.001	sex, flu_vaccinated, immunocompromised, metabolicsyndrome_factors, cardiovascular_dz, comorbid___7, comorbid___17, ventilation_req, ards, sxs_cat___3, Classification_Isolated, Classification_Large.rural, Classification_Small.rural, Classification_Urban, ORF1a_T3255I, ORF1b_I1257V, S_L452R, S_T478K, age_bins	RandomForestClassifier(criterion='entropy', max_depth=20, max_features=0.25, n_estimators=200)	0.981257	0.980998	0.555556	0.990291	0.555556	0.555556	0.772923
combined_who	GradientBoosting	None	TRUE	0.001	cov_vaccinated, immunocompromised, metabolicsyndrome_factors, comorbid___17, ventilation_req, ards, co_bacterial_infection, clade_who_WT, classification, age_bins, ct_bins	GradientBoostingClassifier(max_depth=2, max_features='log2', n_estimators=50)	0.980972	0.982164	0.391304	0.998778	0.9	0.545455	0.768179
clinic_data	GradientBoosting	None	FALSE	0.001	sex, ethnicity_final, Classification, flu_vaccinated, cov_vaccinated, pregnant_true, immunocompromised, metabolicsyndrome_factors, cardiovascular_dz, liver_dz, comorbid___7, comorbid___17, ventilation_req, sepsis2, cpr, ards, co_viral_infection, co_bacterial_infection, sxs_cat___1, sxs_cat___2, sxs_cat___3, sxs_cat___4, race_American Indian/Alaskan Native, race_Asian, race_Black, race_Native Hawa…	GradientBoostingClassifier(learning_rate=0.01, max_depth=4, max_features='log2', n_estimators=50)	0.980763	0.980899	0	1	0	0	0.495179
combined_who	ExtraTrees	None	FALSE	0.001	sex, ethnicity_final, flu_vaccinated, cov_vaccinated, pregnant_true, immunocompromised, metabolicsyndrome_factors, cardiovascular_dz, liver_dz, comorbid___7, comorbid___17, ventilation_req, sepsis2, cpr, ards, co_viral_infection, co_bacterial_infection, sxs_cat___1, sxs_cat___2, sxs_cat___3, sxs_cat___4, race_final_American.Indian.Alaskan.Native, race_final_Asian, race_final_Black, race_final_Nat…	ExtraTreesClassifier(criterion='entropy', max_depth=10, max_features='log2', n_estimators=1000)	0.980334	0.982164	0.391304	0.998778	0.9	0.545455	0.768179
virus_aa_2norm	RandomForest	SMOTE	TRUE	0.001	sex, flu_vaccinated, immunocompromised, metabolicsyndrome_factors, cardiovascular_dz, comorbid___7, comorbid___17, ventilation_req, ards, sxs_cat___3, Classification_Isolated, Classification_Large.rural, Classification_Small.rural, Classification_Urban, ORF1a_T3255I, ORF1b_I1257V, S_L452R, S_D950N_S_Q954H_2Norm, age_bins	RandomForestClassifier(criterion='entropy', max_depth=20, max_features=0.25, n_estimators=700)	0.980313	0.978622	0.555556	0.987864	0.5	0.526316	0.75769
combined_who	NaiveBayes	None	TRUE	0.001	cov_vaccinated, immunocompromised, metabolicsyndrome_factors, comorbid___17, ventilation_req, ards, co_bacterial_infection, clade_who_WT, classification, age_bins, ct_bins	GaussianNB()	0.980281	0.950059	0.913043	0.9511	0.344262	0.5	0.736859
virus_aa_1norm	NaiveBayes	Random Oversampling	TRUE	0.001	sex, flu_vaccinated, immunocompromised, metabolicsyndrome_factors, cardiovascular_dz, comorbid___7, comorbid___17, ventilation_req, ards, sxs_cat___3, Classification_Isolated, Classification_Large.rural, Classification_Small.rural, Classification_Urban, ORF1a_T3255I, ORF1b_I1257V, S_L452R, S_D950N_S_Q954H_1Norm, age_bins	GaussianNB()	0.980043	0.912114	0.888889	0.912621	0.181818	0.301887	0.627496
virus_aa_2norm	NaiveBayes	Random Oversampling	TRUE	0.001	sex, flu_vaccinated, immunocompromised, metabolicsyndrome_factors, cardiovascular_dz, comorbid___7, comorbid___17, ventilation_req, ards, sxs_cat___3, Classification_Isolated, Classification_Large.rural, Classification_Small.rural, Classification_Urban, ORF1a_T3255I, ORF1b_I1257V, S_L452R, S_D950N_S_Q954H_2Norm, age_bins	GaussianNB()	0.980043	0.912114	0.888889	0.912621	0.181818	0.301887	0.627496
combined_aa	NaiveBayes	Random Oversampling	TRUE	0.001	sex, flu_vaccinated, immunocompromised, metabolicsyndrome_factors, cardiovascular_dz, comorbid___7, comorbid___17, ventilation_req, ards, sxs_cat___3, Classification_Isolated, Classification_Large.rural, Classification_Small.rural, Classification_Urban, ORF1a_T3255I, ORF1b_I1257V, S_L452R, S_T478K, age_bins	GaussianNB()	0.979773	0.914489	0.888889	0.915049	0.186047	0.307692	0.631061
virus_aa_pw	ExtraTrees	None	TRUE	0.001	sex, flu_vaccinated, immunocompromised, metabolicsyndrome_factors, cardiovascular_dz, comorbid___7, comorbid___17, ventilation_req, ards, sxs_cat___3, Classification_Isolated, Classification_Large.rural, Classification_Small.rural, Classification_Urban, ORF1a_T3255I, ORF1b_I1257V, S_L452R, S_T478K, age_bins	ExtraTreesClassifier(criterion='entropy', max_depth=10, max_features='log2', n_estimators=200)	0.979773	0.983373	0.555556	0.992718	0.625	0.588235	0.789875
virus_aa_pw	NaiveBayes	Random Oversampling	TRUE	0.001	sex, flu_vaccinated, immunocompromised, metabolicsyndrome_factors, cardiovascular_dz, comorbid___7, comorbid___17, ventilation_req, ards, sxs_cat___3, Classification_Isolated, Classification_Large.rural, Classification_Small.rural, Classification_Urban, ORF1a_T3255I, ORF1b_I1257V, S_L452R, S_T478K, age_bins	GaussianNB()	0.979773	0.914489	0.888889	0.915049	0.186047	0.307692	0.631061
combined_aa	NaiveBayes	None	TRUE	0.001	sex, flu_vaccinated, immunocompromised, metabolicsyndrome_factors, cardiovascular_dz, comorbid___7, comorbid___17, ventilation_req, ards, sxs_cat___3, Classification_Isolated, Classification_Large.rural, Classification_Small.rural, Classification_Urban, ORF1a_T3255I, ORF1b_I1257V, S_L452R, S_T478K, age_bins	GaussianNB()	0.979773	0.938242	0.888889	0.93932	0.242424	0.380952	0.674226
virus_aa_1norm	NaiveBayes	None	TRUE	0.001	sex, flu_vaccinated, immunocompromised, metabolicsyndrome_factors, cardiovascular_dz, comorbid___7, comorbid___17, ventilation_req, ards, sxs_cat___3, Classification_Isolated, Classification_Large.rural, Classification_Small.rural, Classification_Urban, ORF1a_T3255I, ORF1b_I1257V, S_L452R, S_D950N_S_Q954H_1Norm, age_bins	GaussianNB()	0.979773	0.938242	0.888889	0.93932	0.242424	0.380952	0.674226
virus_aa_2norm	NaiveBayes	None	TRUE	0.001	sex, flu_vaccinated, immunocompromised, metabolicsyndrome_factors, cardiovascular_dz, comorbid___7, comorbid___17, ventilation_req, ards, sxs_cat___3, Classification_Isolated, Classification_Large.rural, Classification_Small.rural, Classification_Urban, ORF1a_T3255I, ORF1b_I1257V, S_L452R, S_D950N_S_Q954H_2Norm, age_bins	GaussianNB()	0.979773	0.938242	0.888889	0.93932	0.242424	0.380952	0.674226
virus_aa_pw	NaiveBayes	None	TRUE	0.001	sex, flu_vaccinated, immunocompromised, metabolicsyndrome_factors, cardiovascular_dz, comorbid___7, comorbid___17, ventilation_req, ards, sxs_cat___3, Classification_Isolated, Classification_Large.rural, Classification_Small.rural, Classification_Urban, ORF1a_T3255I, ORF1b_I1257V, S_L452R, S_T478K, age_bins	GaussianNB()	0.979773	0.938242	0.888889	0.93932	0.242424	0.380952	0.674226
combined_who	NaiveBayes	Random Oversampling	TRUE	0.001	cov_vaccinated, immunocompromised, metabolicsyndrome_factors, comorbid___17, ventilation_req, ards, co_bacterial_infection, clade_who_WT, classification, age_bins, ct_bins	GaussianNB()	0.979749	0.947681	0.913043	0.948655	0.333333	0.488372	0.730402
virus_aa_pw	RandomForest	None	TRUE	0.001	sex, flu_vaccinated, immunocompromised, metabolicsyndrome_factors, cardiovascular_dz, comorbid___7, comorbid___17, ventilation_req, ards, sxs_cat___3, Classification_Isolated, Classification_Large.rural, Classification_Small.rural, Classification_Urban, ORF1a_T3255I, ORF1b_I1257V, S_L452R, S_T478K, age_bins	RandomForestClassifier(max_depth=3, max_features=0.1, n_estimators=500)	0.979234	0.978622	0	1	0	0	0.494598
combined_aa	RandomForest	None	TRUE	0.001	sex, flu_vaccinated, immunocompromised, metabolicsyndrome_factors, cardiovascular_dz, comorbid___7, comorbid___17, ventilation_req, ards, sxs_cat___3, Classification_Isolated, Classification_Large.rural, Classification_Small.rural, Classification_Urban, ORF1a_T3255I, ORF1b_I1257V, S_L452R, S_T478K, age_bins	RandomForestClassifier(max_depth=3, max_features=0.1, n_estimators=500)	0.978964	0.978622	0	1	0	0	0.494598
combined_who	NeuralNetwork	None	TRUE	0.001	cov_vaccinated, immunocompromised, metabolicsyndrome_factors, comorbid___17, ventilation_req, ards, co_bacterial_infection, clade_who_WT, classification, age_bins, ct_bins	MLPClassifier(activation='logistic', hidden_layer_sizes=(50,), max_iter=10000)	0.978739	0.985731	0.521739	0.998778	0.923077	0.666667	0.829688
combined_who	ExtraTrees	None	TRUE	0.001	cov_vaccinated, immunocompromised, metabolicsyndrome_factors, comorbid___17, ventilation_req, ards, co_bacterial_infection, clade_who_WT, classification, age_bins, ct_bins	ExtraTreesClassifier(criterion='entropy', max_depth=10, max_features='log2', n_estimators=1000)	0.978527	0.980975	0.434783	0.996333	0.769231	0.555556	0.772918
virus_aa_pw	RandomForest	Random Oversampling	FALSE	0.001	sex, ethnicity_final, flu_vaccinated, cov_vaccinated, pregnant_true, immunocompromised, metabolicsyndrome_factors, cardiovascular_dz, liver_dz, comorbid___7, comorbid___17, ventilation_req, sepsis2, ards, co_viral_infection, co_bacterial_infection, sxs_cat___1, sxs_cat___2, sxs_cat___3, sxs_cat___4, race_final_Asian, race_final_Black, race_final_Other, race_final_White, Classification_Isolated, C…	RandomForestClassifier(max_features=0.1, n_estimators=10)	0.97802	0.978622	0.555556	0.987864	0.5	0.526316	0.75769
combined_aa	NeuralNetwork	None	TRUE	0.001	sex, flu_vaccinated, immunocompromised, metabolicsyndrome_factors, cardiovascular_dz, comorbid___7, comorbid___17, ventilation_req, ards, sxs_cat___3, Classification_Isolated, Classification_Large.rural, Classification_Small.rural, Classification_Urban, ORF1a_T3255I, ORF1b_I1257V, S_L452R, S_T478K, age_bins	MLPClassifier(activation='logistic', alpha=0.01, max_iter=10000)	0.977346	0.988124	0.666667	0.995146	0.75	0.705882	0.849911
virus_aa_1norm	NeuralNetwork	None	TRUE	0.001	sex, flu_vaccinated, immunocompromised, metabolicsyndrome_factors, cardiovascular_dz, comorbid___7, comorbid___17, ventilation_req, ards, sxs_cat___3, Classification_Isolated, Classification_Large.rural, Classification_Small.rural, Classification_Urban, ORF1a_T3255I, ORF1b_I1257V, S_L452R, S_D950N_S_Q954H_1Norm, age_bins	MLPClassifier(activation='logistic', hidden_layer_sizes=(50,), max_iter=10000)	0.977346	0.985748	0.666667	0.992718	0.666667	0.666667	0.829693
combined_aa	ExtraTrees	None	TRUE	0.001	sex, flu_vaccinated, immunocompromised, metabolicsyndrome_factors, cardiovascular_dz, comorbid___7, comorbid___17, ventilation_req, ards, sxs_cat___3, Classification_Isolated, Classification_Large.rural, Classification_Small.rural, Classification_Urban, ORF1a_T3255I, ORF1b_I1257V, S_L452R, S_T478K, age_bins	ExtraTreesClassifier(criterion='entropy', max_depth=10, max_features='log2', n_estimators=1500)	0.977346	0.985748	0.555556	0.995146	0.714286	0.625	0.808868
virus_aa_pw	MLP	None	TRUE	0.001	sex, flu_vaccinated, immunocompromised, metabolicsyndrome_factors, cardiovascular_dz, comorbid___7, comorbid___17, ventilation_req, ards, sxs_cat___3, Classification_Isolated, Classification_Large.rural, Classification_Small.rural, Classification_Urban, ORF1a_T3255I, ORF1b_I1257V, S_L452R, S_T478K, age_bins	MLPClassifier(activation='logistic', hidden_layer_sizes=(70, 50, 35), learning_rate='invscaling', max_iter=100000)	0.976537	0.978622	0	1	0	0	0.494598
clinic_data	MLP	None	FALSE	0.001	sex, ethnicity_final, Classification, flu_vaccinated, cov_vaccinated, pregnant_true, immunocompromised, metabolicsyndrome_factors, cardiovascular_dz, liver_dz, comorbid___7, comorbid___17, ventilation_req, sepsis2, cpr, ards, co_viral_infection, co_bacterial_infection, sxs_cat___1, sxs_cat___2, sxs_cat___3, sxs_cat___4, race_American Indian/Alaskan Native, race_Asian, race_Black, race_Native Hawa…	MLPClassifier(activation='logistic', alpha=0.001, hidden_layer_sizes=(70, 50, 35), learning_rate='invscaling', max_iter=100000)	0.97645	0.98764	0.411765	0.998855	0.875	0.56	0.776866
clinic_data	RandomForest	Random Oversampling	FALSE	0.001	sex, ethnicity_final, Classification, flu_vaccinated, cov_vaccinated, pregnant_true, immunocompromised, metabolicsyndrome_factors, cardiovascular_dz, liver_dz, comorbid___7, comorbid___17, ventilation_req, sepsis2, cpr, ards, co_viral_infection, co_bacterial_infection, sxs_cat___1, sxs_cat___2, sxs_cat___3, sxs_cat___4, race_American Indian/Alaskan Native, race_Asian, race_Black, race_Native Hawa…	RandomForestClassifier(criterion='entropy', max_depth=20, max_features=0.1)	0.976316	0.98427	0.294118	0.997709	0.714286	0.416667	0.704347
virus_aa_1norm	ExtraTrees	None	TRUE	0.001	sex, flu_vaccinated, immunocompromised, metabolicsyndrome_factors, cardiovascular_dz, comorbid___7, comorbid___17, ventilation_req, ards, sxs_cat___3, Classification_Isolated, Classification_Large.rural, Classification_Small.rural, Classification_Urban, ORF1a_T3255I, ORF1b_I1257V, S_L452R, S_D950N_S_Q954H_1Norm, age_bins	ExtraTreesClassifier(criterion='entropy', max_depth=10, max_features='log2', n_estimators=1000)	0.976268	0.985748	0.555556	0.995146	0.714286	0.625	0.808868
virus_aa_pw	NeuralNetwork	None	TRUE	0.001	sex, flu_vaccinated, immunocompromised, metabolicsyndrome_factors, cardiovascular_dz, comorbid___7, comorbid___17, ventilation_req, ards, sxs_cat___3, Classification_Isolated, Classification_Large.rural, Classification_Small.rural, Classification_Urban, ORF1a_T3255I, ORF1b_I1257V, S_L452R, S_T478K, age_bins	MLPClassifier(activation='logistic', alpha=0.001, hidden_layer_sizes=(50,), max_iter=10000)	0.976268	0.985748	0.666667	0.992718	0.666667	0.666667	0.829693
virus_aa_pw	RandomForest	None	FALSE	0.001	sex, ethnicity_final, flu_vaccinated, cov_vaccinated, pregnant_true, immunocompromised, metabolicsyndrome_factors, cardiovascular_dz, liver_dz, comorbid___7, comorbid___17, ventilation_req, sepsis2, ards, co_viral_infection, co_bacterial_infection, sxs_cat___1, sxs_cat___2, sxs_cat___3, sxs_cat___4, race_final_Asian, race_final_Black, race_final_Other, race_final_White, Classification_Isolated, C…	RandomForestClassifier(criterion='entropy', max_depth=3, max_features=0.5, n_estimators=700)	0.976268	0.988124	0.444444	1	1	0.615385	0.804677
virus_aa_2norm	ExtraTrees	Random Oversampling	FALSE	0.001	sex, ethnicity_final, flu_vaccinated, cov_vaccinated, pregnant_true, immunocompromised, metabolicsyndrome_factors, cardiovascular_dz, liver_dz, comorbid___7, comorbid___17, ventilation_req, sepsis2, ards, co_viral_infection, co_bacterial_infection, sxs_cat___1, sxs_cat___2, sxs_cat___3, sxs_cat___4, race_final_Asian, race_final_Black, race_final_Other, race_final_White, Classification_Isolated, C…	ExtraTreesClassifier(criterion='entropy', max_features='log2')	0.976133	0.978622	0	1	0	0	0.494598
virus_aa_2norm	ExtraTrees	None	TRUE	0.001	sex, flu_vaccinated, immunocompromised, metabolicsyndrome_factors, cardiovascular_dz, comorbid___7, comorbid___17, ventilation_req, ards, sxs_cat___3, Classification_Isolated, Classification_Large.rural, Classification_Small.rural, Classification_Urban, ORF1a_T3255I, ORF1b_I1257V, S_L452R, S_D950N_S_Q954H_2Norm, age_bins	ExtraTreesClassifier(criterion='entropy', max_depth=10, max_features='log2', n_estimators=1000)	0.975998	0.985748	0.555556	0.995146	0.714286	0.625	0.808868
virus_aa_pw	GradientBoosting	None	TRUE	0.001	sex, flu_vaccinated, immunocompromised, metabolicsyndrome_factors, cardiovascular_dz, comorbid___7, comorbid___17, ventilation_req, ards, sxs_cat___3, Classification_Isolated, Classification_Large.rural, Classification_Small.rural, Classification_Urban, ORF1a_T3255I, ORF1b_I1257V, S_L452R, S_T478K, age_bins	GradientBoostingClassifier(learning_rate=0.01, max_depth=4, max_features='log2', n_estimators=50)	0.975728	0.978622	0	1	0	0	0.494598
virus_aa_2norm	RandomForest	None	TRUE	0.001	sex, flu_vaccinated, immunocompromised, metabolicsyndrome_factors, cardiovascular_dz, comorbid___7, comorbid___17, ventilation_req, ards, sxs_cat___3, Classification_Isolated, Classification_Large.rural, Classification_Small.rural, Classification_Urban, ORF1a_T3255I, ORF1b_I1257V, S_L452R, S_D950N_S_Q954H_2Norm, age_bins	RandomForestClassifier(max_depth=5, max_features=0.5)	0.974919	0.988124	0.555556	0.997573	0.833333	0.666667	0.83031
virus_aa_2norm	RandomForest	None	FALSE	0.001	sex, ethnicity_final, flu_vaccinated, cov_vaccinated, pregnant_true, immunocompromised, metabolicsyndrome_factors, cardiovascular_dz, liver_dz, comorbid___7, comorbid___17, ventilation_req, sepsis2, ards, co_viral_infection, co_bacterial_infection, sxs_cat___1, sxs_cat___2, sxs_cat___3, sxs_cat___4, race_final_Asian, race_final_Black, race_final_Other, race_final_White, Classification_Isolated, C…	RandomForestClassifier(criterion='entropy', max_depth=3, max_features=0.5, n_estimators=1000)	0.974919	0.988124	0.444444	1	1	0.615385	0.804677
combined_who	NeuralNetwork	None	FALSE	0.001	sex, ethnicity_final, flu_vaccinated, cov_vaccinated, pregnant_true, immunocompromised, metabolicsyndrome_factors, cardiovascular_dz, liver_dz, comorbid___7, comorbid___17, ventilation_req, sepsis2, cpr, ards, co_viral_infection, co_bacterial_infection, sxs_cat___1, sxs_cat___2, sxs_cat___3, sxs_cat___4, race_final_American.Indian.Alaskan.Native, race_final_Asian, race_final_Black, race_final_Nat…	MLPClassifier(activation='logistic', alpha=0.01, hidden_layer_sizes=(50,), max_iter=10000)	0.97454	0.983353	0.434783	0.998778	0.909091	0.588235	0.78987
clinic_data	RandomForest	None	TRUE	0.001	Classification, flu_vaccinated, cov_vaccinated, immunocompromised, metabolicsyndrome_factors, ventilation_req, sepsis2, ards, co_bacterial_infection, sxs_cat___1, sxs_cat___3, age_bins	RandomForestClassifier(criterion='entropy', max_depth=3, max_features=0.25)	0.974159	0.98764	0.352941	1	1	0.521739	0.757739
virus_aa_1norm	RandomForest	None	FALSE	0.001	sex, ethnicity_final, flu_vaccinated, cov_vaccinated, pregnant_true, immunocompromised, metabolicsyndrome_factors, cardiovascular_dz, liver_dz, comorbid___7, comorbid___17, ventilation_req, sepsis2, ards, co_viral_infection, co_bacterial_infection, sxs_cat___1, sxs_cat___2, sxs_cat___3, sxs_cat___4, race_final_Asian, race_final_Black, race_final_Other, race_final_White, Classification_Isolated, C…	RandomForestClassifier(criterion='entropy', max_depth=3, max_features=0.5, n_estimators=200)	0.973706	0.988124	0.444444	1	1	0.615385	0.804677
virus_aa_1norm	SVC	None	FALSE	0.001	sex, ethnicity_final, flu_vaccinated, cov_vaccinated, pregnant_true, immunocompromised, metabolicsyndrome_factors, cardiovascular_dz, liver_dz, comorbid___7, comorbid___17, ventilation_req, sepsis2, ards, co_viral_infection, co_bacterial_infection, sxs_cat___1, sxs_cat___2, sxs_cat___3, sxs_cat___4, race_final_Asian, race_final_Black, race_final_Other, race_final_White, Classification_Isolated, C…	SVC(C=0.01, coef0=10.0, degree=1, gamma=0.1, kernel='poly', probability=True)	0.973301	0.978622	0	1	0	0	0.494598
virus_aa_2norm	GradientBoosting	Random Oversampling	TRUE	0.001	sex, flu_vaccinated, immunocompromised, metabolicsyndrome_factors, cardiovascular_dz, comorbid___7, comorbid___17, ventilation_req, ards, sxs_cat___3, Classification_Isolated, Classification_Large.rural, Classification_Small.rural, Classification_Urban, ORF1a_T3255I, ORF1b_I1257V, S_L452R, S_D950N_S_Q954H_2Norm, age_bins	GradientBoostingClassifier(max_depth=5, max_features='log2', n_estimators=150)	0.973031	0.976247	0.555556	0.985437	0.454545	0.5	0.743917
combined_who	LogisticRegression	None	TRUE	0.001	cov_vaccinated, immunocompromised, metabolicsyndrome_factors, comorbid___17, ventilation_req, ards, co_bacterial_infection, clade_who_WT, classification, age_bins, ct_bins	LogisticRegression(C=1.5, max_iter=10000, solver='liblinear')	0.972574	0.985731	0.565217	0.997555	0.866667	0.684211	0.838456
combined_aa	MLP	None	TRUE	0.001	sex, flu_vaccinated, immunocompromised, metabolicsyndrome_factors, cardiovascular_dz, comorbid___7, comorbid___17, ventilation_req, ards, sxs_cat___3, Classification_Isolated, Classification_Large.rural, Classification_Small.rural, Classification_Urban, ORF1a_T3255I, ORF1b_I1257V, S_L452R, S_T478K, age_bins	MLPClassifier(activation='logistic', alpha=0.001, hidden_layer_sizes=(70, 50, 35), learning_rate='adaptive', max_iter=100000)	0.972492	0.978622	0	1	0	0	0.494598
combined_aa	KNN	SMOTE	TRUE	0.001	sex, flu_vaccinated, immunocompromised, metabolicsyndrome_factors, cardiovascular_dz, comorbid___7, comorbid___17, ventilation_req, ards, sxs_cat___3, Classification_Isolated, Classification_Large.rural, Classification_Small.rural, Classification_Urban, ORF1a_T3255I, ORF1b_I1257V, S_L452R, S_T478K, age_bins	KNeighborsClassifier(n_neighbors=7)	0.972087	0.935867	0.888889	0.936893	0.235294	0.372093	0.66915
virus_aa_pw	KNN	SMOTE	TRUE	0.001	sex, flu_vaccinated, immunocompromised, metabolicsyndrome_factors, cardiovascular_dz, comorbid___7, comorbid___17, ventilation_req, ards, sxs_cat___3, Classification_Isolated, Classification_Large.rural, Classification_Small.rural, Classification_Urban, ORF1a_T3255I, ORF1b_I1257V, S_L452R, S_T478K, age_bins	KNeighborsClassifier(n_neighbors=7)	0.972087	0.935867	0.888889	0.936893	0.235294	0.372093	0.66915
combined_aa	ExtraTrees	Random Oversampling	TRUE	0.001	sex, flu_vaccinated, immunocompromised, metabolicsyndrome_factors, cardiovascular_dz, comorbid___7, comorbid___17, ventilation_req, ards, sxs_cat___3, Classification_Isolated, Classification_Large.rural, Classification_Small.rural, Classification_Urban, ORF1a_T3255I, ORF1b_I1257V, S_L452R, S_T478K, age_bins	ExtraTreesClassifier(criterion='entropy', max_depth=10, max_features='log2', n_estimators=300)	0.971953	0.980998	0.555556	0.990291	0.555556	0.555556	0.772923
combined_aa	RandomForest	None	FALSE	0.001	sex, ethnicity_final, flu_vaccinated, cov_vaccinated, pregnant_true, immunocompromised, metabolicsyndrome_factors, cardiovascular_dz, liver_dz, comorbid___7, comorbid___17, ventilation_req, sepsis2, ards, co_viral_infection, co_bacterial_infection, sxs_cat___1, sxs_cat___2, sxs_cat___3, sxs_cat___4, race_final_Asian, race_final_Black, race_final_Other, race_final_White, Classification_Isolated, C…	RandomForestClassifier(criterion='entropy', max_depth=3, max_features=0.5)	0.971953	0.990499	0.555556	1	1	0.714286	0.854727
virus_aa_2norm	NeuralNetwork	None	TRUE	0.001	sex, flu_vaccinated, immunocompromised, metabolicsyndrome_factors, cardiovascular_dz, comorbid___7, comorbid___17, ventilation_req, ards, sxs_cat___3, Classification_Isolated, Classification_Large.rural, Classification_Small.rural, Classification_Urban, ORF1a_T3255I, ORF1b_I1257V, S_L452R, S_D950N_S_Q954H_2Norm, age_bins	MLPClassifier(activation='logistic', alpha=0.01, max_iter=10000)	0.971953	0.985748	0.666667	0.992718	0.666667	0.666667	0.829693
virus_aa_1norm	GradientBoosting	Random Oversampling	TRUE	0.001	sex, flu_vaccinated, immunocompromised, metabolicsyndrome_factors, cardiovascular_dz, comorbid___7, comorbid___17, ventilation_req, ards, sxs_cat___3, Classification_Isolated, Classification_Large.rural, Classification_Small.rural, Classification_Urban, ORF1a_T3255I, ORF1b_I1257V, S_L452R, S_D950N_S_Q954H_1Norm, age_bins	GradientBoostingClassifier(max_depth=5, max_features='log2')	0.971683	0.976247	0.555556	0.985437	0.454545	0.5	0.743917
clinic_data	ExtraTrees	None	TRUE	0.001	Classification, flu_vaccinated, cov_vaccinated, immunocompromised, metabolicsyndrome_factors, ventilation_req, sepsis2, ards, co_bacterial_infection, sxs_cat___1, sxs_cat___3, age_bins	ExtraTreesClassifier(criterion='entropy', max_depth=10, max_features='log2', n_estimators=1000)	0.971195	0.986517	0.470588	0.996564	0.727273	0.571429	0.78229
virus_aa_pw	SVC	None	FALSE	0.001	sex, ethnicity_final, flu_vaccinated, cov_vaccinated, pregnant_true, immunocompromised, metabolicsyndrome_factors, cardiovascular_dz, liver_dz, comorbid___7, comorbid___17, ventilation_req, sepsis2, ards, co_viral_infection, co_bacterial_infection, sxs_cat___1, sxs_cat___2, sxs_cat___3, sxs_cat___4, race_final_Asian, race_final_Black, race_final_Other, race_final_White, Classification_Isolated, C…	SVC(C=0.1, coef0=10.0, degree=1, gamma=0.1, kernel='poly', probability=True)	0.971143	0.978622	0	1	0	0	0.494598
virus_aa_pw	ExtraTrees	None	FALSE	0.001	sex, ethnicity_final, flu_vaccinated, cov_vaccinated, pregnant_true, immunocompromised, metabolicsyndrome_factors, cardiovascular_dz, liver_dz, comorbid___7, comorbid___17, ventilation_req, sepsis2, ards, co_viral_infection, co_bacterial_infection, sxs_cat___1, sxs_cat___2, sxs_cat___3, sxs_cat___4, race_final_Asian, race_final_Black, race_final_Other, race_final_White, Classification_Isolated, C…	ExtraTreesClassifier(criterion='entropy', max_depth=30, max_features='log2', n_estimators=1000)	0.971143	0.978622	0	1	0	0	0.494598
combined_aa	SVC	None	FALSE	0.001	sex, ethnicity_final, flu_vaccinated, cov_vaccinated, pregnant_true, immunocompromised, metabolicsyndrome_factors, cardiovascular_dz, liver_dz, comorbid___7, comorbid___17, ventilation_req, sepsis2, ards, co_viral_infection, co_bacterial_infection, sxs_cat___1, sxs_cat___2, sxs_cat___3, sxs_cat___4, race_final_Asian, race_final_Black, race_final_Other, race_final_White, Classification_Isolated, C…	SVC(C=0.01, coef0=10.0, degree=1, gamma=0.1, kernel='linear', probability=True)	0.970874	0.978622	0	1	0	0	0.494598
virus_aa_1norm	ExtraTrees	None	FALSE	0.001	sex, ethnicity_final, flu_vaccinated, cov_vaccinated, pregnant_true, immunocompromised, metabolicsyndrome_factors, cardiovascular_dz, liver_dz, comorbid___7, comorbid___17, ventilation_req, sepsis2, ards, co_viral_infection, co_bacterial_infection, sxs_cat___1, sxs_cat___2, sxs_cat___3, sxs_cat___4, race_final_Asian, race_final_Black, race_final_Other, race_final_White, Classification_Isolated, C…	ExtraTreesClassifier(criterion='entropy', max_depth=30, max_features='log2', n_estimators=1500)	0.970874	0.978622	0	1	0	0	0.494598
virus_aa_2norm	SVC	None	FALSE	0.001	sex, ethnicity_final, flu_vaccinated, cov_vaccinated, pregnant_true, immunocompromised, metabolicsyndrome_factors, cardiovascular_dz, liver_dz, comorbid___7, comorbid___17, ventilation_req, sepsis2, ards, co_viral_infection, co_bacterial_infection, sxs_cat___1, sxs_cat___2, sxs_cat___3, sxs_cat___4, race_final_Asian, race_final_Black, race_final_Other, race_final_White, Classification_Isolated, C…	SVC(C=0.01, coef0=10.0, degree=1, gamma=0.1, kernel='linear', probability=True)	0.970334	0.978622	0	1	0	0	0.494598
virus_aa_pw	GradientBoosting	Random Oversampling	TRUE	0.001	sex, flu_vaccinated, immunocompromised, metabolicsyndrome_factors, cardiovascular_dz, comorbid___7, comorbid___17, ventilation_req, ards, sxs_cat___3, Classification_Isolated, Classification_Large.rural, Classification_Small.rural, Classification_Urban, ORF1a_T3255I, ORF1b_I1257V, S_L452R, S_T478K, age_bins	GradientBoostingClassifier(max_depth=5, max_features='log2', n_estimators=150)	0.970334	0.978622	0.555556	0.987864	0.5	0.526316	0.75769
clinic_data	LogisticRegression	None	FALSE	0.001	sex, ethnicity_final, Classification, flu_vaccinated, cov_vaccinated, pregnant_true, immunocompromised, metabolicsyndrome_factors, cardiovascular_dz, liver_dz, comorbid___7, comorbid___17, ventilation_req, sepsis2, cpr, ards, co_viral_infection, co_bacterial_infection, sxs_cat___1, sxs_cat___2, sxs_cat___3, sxs_cat___4, race_American Indian/Alaskan Native, race_Asian, race_Black, race_Native Hawa…	LogisticRegression(C=0.1, max_iter=10000, solver='saga')	0.970251	0.986517	0.294118	1	1	0.454545	0.72386
clinic_data	GradientBoosting	None	TRUE	0.001	Classification, flu_vaccinated, cov_vaccinated, immunocompromised, metabolicsyndrome_factors, ventilation_req, sepsis2, ards, co_bacterial_infection, sxs_cat___1, sxs_cat___3, age_bins	GradientBoostingClassifier(learning_rate=0.01, max_depth=2, max_features='log2', n_estimators=150)	0.970218	0.98764	0.352941	1	1	0.521739	0.757739
clinic_data	NeuralNetwork	None	FALSE	0.001	sex, ethnicity_final, Classification, flu_vaccinated, cov_vaccinated, pregnant_true, immunocompromised, metabolicsyndrome_factors, cardiovascular_dz, liver_dz, comorbid___7, comorbid___17, ventilation_req, sepsis2, cpr, ards, co_viral_infection, co_bacterial_infection, sxs_cat___1, sxs_cat___2, sxs_cat___3, sxs_cat___4, race_American Indian/Alaskan Native, race_Asian, race_Black, race_Native Hawa…	MLPClassifier(activation='logistic', alpha=0.01, hidden_layer_sizes=(50,), max_iter=10000)	0.970117	0.986517	0.411765	0.997709	0.777778	0.538462	0.76581
combined_who	RandomForest	SMOTE	FALSE	0.001	sex, ethnicity_final, flu_vaccinated, cov_vaccinated, pregnant_true, immunocompromised, metabolicsyndrome_factors, cardiovascular_dz, liver_dz, comorbid___7, comorbid___17, ventilation_req, sepsis2, cpr, ards, co_viral_infection, co_bacterial_infection, sxs_cat___1, sxs_cat___2, sxs_cat___3, sxs_cat___4, race_final_American.Indian.Alaskan.Native, race_final_Asian, race_final_Black, race_final_Nat…	RandomForestClassifier(criterion='entropy', max_depth=20, max_features=0.1, n_estimators=200)	0.969783	0.979786	0.695652	0.987775	0.615385	0.653061	0.821325
combined_who	ExtraTrees	Random Oversampling	FALSE	0.001	sex, ethnicity_final, flu_vaccinated, cov_vaccinated, pregnant_true, immunocompromised, metabolicsyndrome_factors, cardiovascular_dz, liver_dz, comorbid___7, comorbid___17, ventilation_req, sepsis2, cpr, ards, co_viral_infection, co_bacterial_infection, sxs_cat___1, sxs_cat___2, sxs_cat___3, sxs_cat___4, race_final_American.Indian.Alaskan.Native, race_final_Asian, race_final_Black, race_final_Nat…	ExtraTreesClassifier(criterion='entropy', max_features='log2')	0.969677	0.983353	0.434783	0.998778	0.909091	0.588235	0.78987
virus_aa_pw	ExtraTrees	Random Oversampling	FALSE	0.001	sex, ethnicity_final, flu_vaccinated, cov_vaccinated, pregnant_true, immunocompromised, metabolicsyndrome_factors, cardiovascular_dz, liver_dz, comorbid___7, comorbid___17, ventilation_req, sepsis2, ards, co_viral_infection, co_bacterial_infection, sxs_cat___1, sxs_cat___2, sxs_cat___3, sxs_cat___4, race_final_Asian, race_final_Black, race_final_Other, race_final_White, Classification_Isolated, C…	ExtraTreesClassifier(criterion='entropy', max_features='log2')	0.96966	0.978622	0	1	0	0	0.494598
clinic_data	ExtraTrees	None	FALSE	0.001	sex, ethnicity_final, Classification, flu_vaccinated, cov_vaccinated, pregnant_true, immunocompromised, metabolicsyndrome_factors, cardiovascular_dz, liver_dz, comorbid___7, comorbid___17, ventilation_req, sepsis2, cpr, ards, co_viral_infection, co_bacterial_infection, sxs_cat___1, sxs_cat___2, sxs_cat___3, sxs_cat___4, race_American Indian/Alaskan Native, race_Asian, race_Black, race_Native Hawa…	ExtraTreesClassifier(criterion='entropy', max_depth=10, max_features='log2', n_estimators=300)	0.969308	0.98764	0.352941	1	1	0.521739	0.757739
virus_aa_2norm	GradientBoosting	None	TRUE	0.001	sex, flu_vaccinated, immunocompromised, metabolicsyndrome_factors, cardiovascular_dz, comorbid___7, comorbid___17, ventilation_req, ards, sxs_cat___3, Classification_Isolated, Classification_Large.rural, Classification_Small.rural, Classification_Urban, ORF1a_T3255I, ORF1b_I1257V, S_L452R, S_D950N_S_Q954H_2Norm, age_bins	GradientBoostingClassifier(max_depth=2, max_features='log2', n_estimators=50)	0.969256	0.988124	0.555556	0.997573	0.833333	0.666667	0.83031
virus_aa_pw	RandomForest	SMOTE	FALSE	0.001	sex, ethnicity_final, flu_vaccinated, cov_vaccinated, pregnant_true, immunocompromised, metabolicsyndrome_factors, cardiovascular_dz, liver_dz, comorbid___7, comorbid___17, ventilation_req, sepsis2, ards, co_viral_infection, co_bacterial_infection, sxs_cat___1, sxs_cat___2, sxs_cat___3, sxs_cat___4, race_final_Asian, race_final_Black, race_final_Other, race_final_White, Classification_Isolated, C…	RandomForestClassifier(criterion='entropy', max_depth=30, max_features=0.1, n_estimators=500)	0.968177	0.978622	0.333333	0.992718	0.5	0.4	0.694559
combined_aa	NeuralNetwork	Random Oversampling	TRUE	0.001	sex, flu_vaccinated, immunocompromised, metabolicsyndrome_factors, cardiovascular_dz, comorbid___7, comorbid___17, ventilation_req, ards, sxs_cat___3, Classification_Isolated, Classification_Large.rural, Classification_Small.rural, Classification_Urban, ORF1a_T3255I, ORF1b_I1257V, S_L452R, S_T478K, age_bins	MLPClassifier(alpha=0.001, hidden_layer_sizes=(100, 50), max_iter=10000)	0.967907	0.973872	0.666667	0.980583	0.428571	0.521739	0.754154
combined_aa	ExtraTrees	None	FALSE	0.001	sex, ethnicity_final, flu_vaccinated, cov_vaccinated, pregnant_true, immunocompromised, metabolicsyndrome_factors, cardiovascular_dz, liver_dz, comorbid___7, comorbid___17, ventilation_req, sepsis2, ards, co_viral_infection, co_bacterial_infection, sxs_cat___1, sxs_cat___2, sxs_cat___3, sxs_cat___4, race_final_Asian, race_final_Black, race_final_Other, race_final_White, Classification_Isolated, C…	ExtraTreesClassifier(criterion='entropy', max_depth=30, max_features='log2', n_estimators=1500)	0.967907	0.978622	0	1	0	0	0.494598
clinic_data	RandomForest	Random Oversampling	TRUE	0.001	Classification, flu_vaccinated, cov_vaccinated, immunocompromised, metabolicsyndrome_factors, ventilation_req, sepsis2, ards, co_bacterial_infection, sxs_cat___1, sxs_cat___3, age_bins	RandomForestClassifier(max_depth=10, max_features=0.5, n_estimators=700)	0.967826	0.966292	0.529412	0.9748	0.290323	0.375	0.678839
virus_aa_1norm	LogisticRegression	None	TRUE	0.001	sex, flu_vaccinated, immunocompromised, metabolicsyndrome_factors, cardiovascular_dz, comorbid___7, comorbid___17, ventilation_req, ards, sxs_cat___3, Classification_Isolated, Classification_Large.rural, Classification_Small.rural, Classification_Urban, ORF1a_T3255I, ORF1b_I1257V, S_L452R, S_D950N_S_Q954H_1Norm, age_bins	LogisticRegression(C=1, max_iter=10000, solver='saga')	0.967638	0.983373	0.666667	0.990291	0.6	0.631579	0.811537
virus_aa_1norm	RandomForest	Random Oversampling	TRUE	0.001	sex, flu_vaccinated, immunocompromised, metabolicsyndrome_factors, cardiovascular_dz, comorbid___7, comorbid___17, ventilation_req, ards, sxs_cat___3, Classification_Isolated, Classification_Large.rural, Classification_Small.rural, Classification_Urban, ORF1a_T3255I, ORF1b_I1257V, S_L452R, S_D950N_S_Q954H_1Norm, age_bins	RandomForestClassifier(max_depth=10, max_features=0.25)	0.967638	0.978622	0.555556	0.987864	0.5	0.526316	0.75769
virus_aa_2norm	LogisticRegression	None	TRUE	0.001	sex, flu_vaccinated, immunocompromised, metabolicsyndrome_factors, cardiovascular_dz, comorbid___7, comorbid___17, ventilation_req, ards, sxs_cat___3, Classification_Isolated, Classification_Large.rural, Classification_Small.rural, Classification_Urban, ORF1a_T3255I, ORF1b_I1257V, S_L452R, S_D950N_S_Q954H_2Norm, age_bins	LogisticRegression(C=1, max_iter=10000, solver='saga')	0.967638	0.983373	0.666667	0.990291	0.6	0.631579	0.811537
combined_who	MLP	None	TRUE	0.001	cov_vaccinated, immunocompromised, metabolicsyndrome_factors, comorbid___17, ventilation_req, ards, co_bacterial_infection, clade_who_WT, classification, age_bins, ct_bins	MLPClassifier(activation='identity', hidden_layer_sizes=(10, 7, 3), max_iter=100000)	0.967577	0.984542	0.565217	0.996333	0.8125	0.666667	0.829377
combined_aa	LogisticRegression	None	TRUE	0.001	sex, flu_vaccinated, immunocompromised, metabolicsyndrome_factors, cardiovascular_dz, comorbid___7, comorbid___17, ventilation_req, ards, sxs_cat___3, Classification_Isolated, Classification_Large.rural, Classification_Small.rural, Classification_Urban, ORF1a_T3255I, ORF1b_I1257V, S_L452R, S_T478K, age_bins	LogisticRegression(C=1, max_iter=10000, solver='saga')	0.967098	0.985748	0.666667	0.992718	0.666667	0.666667	0.829693
virus_aa_2norm	MLP	None	TRUE	0.001	sex, flu_vaccinated, immunocompromised, metabolicsyndrome_factors, cardiovascular_dz, comorbid___7, comorbid___17, ventilation_req, ards, sxs_cat___3, Classification_Isolated, Classification_Large.rural, Classification_Small.rural, Classification_Urban, ORF1a_T3255I, ORF1b_I1257V, S_L452R, S_D950N_S_Q954H_2Norm, age_bins	MLPClassifier(activation='identity', hidden_layer_sizes=(10, 7, 3), max_iter=100000)	0.967098	0.980998	0.666667	0.987864	0.545455	0.6	0.795134
virus_aa_pw	LogisticRegression	None	TRUE	0.001	sex, flu_vaccinated, immunocompromised, metabolicsyndrome_factors, cardiovascular_dz, comorbid___7, comorbid___17, ventilation_req, ards, sxs_cat___3, Classification_Isolated, Classification_Large.rural, Classification_Small.rural, Classification_Urban, ORF1a_T3255I, ORF1b_I1257V, S_L452R, S_T478K, age_bins	LogisticRegression(C=1, max_iter=10000, solver='saga')	0.967098	0.985748	0.666667	0.992718	0.666667	0.666667	0.829693
combined_who	LogisticRegression	Random Oversampling	TRUE	0.001	cov_vaccinated, immunocompromised, metabolicsyndrome_factors, comorbid___17, ventilation_req, ards, co_bacterial_infection, clade_who_WT, classification, age_bins, ct_bins	LogisticRegression(C=10, max_iter=10000, penalty='l1', solver='saga')	0.967046	0.953627	0.956522	0.953545	0.366667	0.53012	0.752865
clinic_data	LogisticRegression	Random Oversampling	FALSE	0.001	sex, ethnicity_final, Classification, flu_vaccinated, cov_vaccinated, pregnant_true, immunocompromised, metabolicsyndrome_factors, cardiovascular_dz, liver_dz, comorbid___7, comorbid___17, ventilation_req, sepsis2, cpr, ards, co_viral_infection, co_bacterial_infection, sxs_cat___1, sxs_cat___2, sxs_cat___3, sxs_cat___4, race_American Indian/Alaskan Native, race_Asian, race_Black, race_Native Hawa…	LogisticRegression(C=10, max_iter=10000, solver='saga')	0.967017	0.934831	0.882353	0.935853	0.211268	0.340909	0.653315
virus_aa_1norm	LogisticRegression	None	FALSE	0.001	sex, ethnicity_final, flu_vaccinated, cov_vaccinated, pregnant_true, immunocompromised, metabolicsyndrome_factors, cardiovascular_dz, liver_dz, comorbid___7, comorbid___17, ventilation_req, sepsis2, ards, co_viral_infection, co_bacterial_infection, sxs_cat___1, sxs_cat___2, sxs_cat___3, sxs_cat___4, race_final_Asian, race_final_Black, race_final_Other, race_final_White, Classification_Isolated, C…	LogisticRegression(C=1, max_iter=10000, penalty='l1', solver='saga')	0.966828	0.985748	0.666667	0.992718	0.666667	0.666667	0.829693
clinic_data	LogisticRegression	None	TRUE	0.001	Classification, flu_vaccinated, cov_vaccinated, immunocompromised, metabolicsyndrome_factors, ventilation_req, sepsis2, ards, co_bacterial_infection, sxs_cat___1, sxs_cat___3, age_bins	LogisticRegression(C=0.1, max_iter=10000, solver='saga')	0.966748	0.986517	0.294118	1	1	0.454545	0.72386
virus_aa_2norm	RandomForest	SMOTE	FALSE	0.001	sex, ethnicity_final, flu_vaccinated, cov_vaccinated, pregnant_true, immunocompromised, metabolicsyndrome_factors, cardiovascular_dz, liver_dz, comorbid___7, comorbid___17, ventilation_req, sepsis2, ards, co_viral_infection, co_bacterial_infection, sxs_cat___1, sxs_cat___2, sxs_cat___3, sxs_cat___4, race_final_Asian, race_final_Black, race_final_Other, race_final_White, Classification_Isolated, C…	RandomForestClassifier(criterion='entropy', max_features=0.1, n_estimators=300)	0.966424	0.976247	0.333333	0.990291	0.428571	0.375	0.681447
combined_who	SVC	Random Oversampling	FALSE	0.001	sex, ethnicity_final, flu_vaccinated, cov_vaccinated, pregnant_true, immunocompromised, metabolicsyndrome_factors, cardiovascular_dz, liver_dz, comorbid___7, comorbid___17, ventilation_req, sepsis2, cpr, ards, co_viral_infection, co_bacterial_infection, sxs_cat___1, sxs_cat___2, sxs_cat___3, sxs_cat___4, race_final_American.Indian.Alaskan.Native, race_final_Asian, race_final_Black, race_final_Nat…	SVC(C=1, coef0=10.0, degree=1, gamma=0.1, probability=True)	0.966063	0.978597	0.73913	0.98533	0.586207	0.653846	0.821402
virus_aa_2norm	ExtraTrees	None	FALSE	0.001	sex, ethnicity_final, flu_vaccinated, cov_vaccinated, pregnant_true, immunocompromised, metabolicsyndrome_factors, cardiovascular_dz, liver_dz, comorbid___7, comorbid___17, ventilation_req, sepsis2, ards, co_viral_infection, co_bacterial_infection, sxs_cat___1, sxs_cat___2, sxs_cat___3, sxs_cat___4, race_final_Asian, race_final_Black, race_final_Other, race_final_White, Classification_Isolated, C…	ExtraTreesClassifier(criterion='entropy', max_features='log2', n_estimators=1000)	0.966019	0.978622	0	1	0	0	0.494598
combined_who	LogisticRegression	None	FALSE	0.001	sex, ethnicity_final, flu_vaccinated, cov_vaccinated, pregnant_true, immunocompromised, metabolicsyndrome_factors, cardiovascular_dz, liver_dz, comorbid___7, comorbid___17, ventilation_req, sepsis2, cpr, ards, co_viral_infection, co_bacterial_infection, sxs_cat___1, sxs_cat___2, sxs_cat___3, sxs_cat___4, race_final_American.Indian.Alaskan.Native, race_final_Asian, race_final_Black, race_final_Nat…	LogisticRegression(C=1, max_iter=10000, solver='saga')	0.964973	0.980975	0.434783	0.996333	0.769231	0.555556	0.772918
clinic_data	NaiveBayes	None	FALSE	0.001	sex, ethnicity_final, Classification, flu_vaccinated, cov_vaccinated, pregnant_true, immunocompromised, metabolicsyndrome_factors, cardiovascular_dz, liver_dz, comorbid___7, comorbid___17, ventilation_req, sepsis2, cpr, ards, co_viral_infection, co_bacterial_infection, sxs_cat___1, sxs_cat___2, sxs_cat___3, sxs_cat___4, race_American Indian/Alaskan Native, race_Asian, race_Black, race_Native Hawa…	GaussianNB()	0.96476	0.0629213	1	0.0446735	0.0199765	0.0391705	0.0623484
combined_who	RandomForest	Random Oversampling	TRUE	0.001	cov_vaccinated, immunocompromised, metabolicsyndrome_factors, comorbid___17, ventilation_req, ards, co_bacterial_infection, clade_who_WT, classification, age_bins, ct_bins	RandomForestClassifier(max_depth=10, max_features=0.1, n_estimators=1000)	0.96391	0.97503	0.608696	0.98533	0.538462	0.571429	0.779284
clinic_data	GradientBoosting	Random Oversampling	TRUE	0.001	Classification, flu_vaccinated, cov_vaccinated, immunocompromised, metabolicsyndrome_factors, ventilation_req, sepsis2, ards, co_bacterial_infection, sxs_cat___1, sxs_cat___3, age_bins	GradientBoostingClassifier(learning_rate=0.2, max_depth=5, max_features='log2', n_estimators=150)	0.963378	0.969663	0.470588	0.979381	0.307692	0.372093	0.678274
clinic_data	LogisticRegression	SMOTE	TRUE	0.001	Classification, flu_vaccinated, cov_vaccinated, immunocompromised, metabolicsyndrome_factors, ventilation_req, sepsis2, ards, co_bacterial_infection, sxs_cat___1, sxs_cat___3, age_bins	LogisticRegression(C=20, max_iter=10000, penalty='l1', solver='liblinear')	0.963042	0.911236	0.882353	0.911798	0.163043	0.275229	0.613976
clinic_data	NeuralNetwork	None	TRUE	0.001	Classification, flu_vaccinated, cov_vaccinated, immunocompromised, metabolicsyndrome_factors, ventilation_req, sepsis2, ards, co_bacterial_infection, sxs_cat___1, sxs_cat___3, age_bins	MLPClassifier(activation='logistic', alpha=0.001, hidden_layer_sizes=(50,), max_iter=10000)	0.962974	0.98764	0.529412	0.996564	0.75	0.62069	0.807204
virus_aa_pw	SVC	Random Oversampling	FALSE	0.001	sex, ethnicity_final, flu_vaccinated, cov_vaccinated, pregnant_true, immunocompromised, metabolicsyndrome_factors, cardiovascular_dz, liver_dz, comorbid___7, comorbid___17, ventilation_req, sepsis2, ards, co_viral_infection, co_bacterial_infection, sxs_cat___1, sxs_cat___2, sxs_cat___3, sxs_cat___4, race_final_Asian, race_final_Black, race_final_Other, race_final_White, Classification_Isolated, C…	SVC(C=1, coef0=10.0, degree=1, gamma=0.1, probability=True)	0.962513	0.983373	0.333333	0.997573	0.75	0.461538	0.726547
virus_aa_1norm	ExtraTrees	Random Oversampling	TRUE	0.001	sex, flu_vaccinated, immunocompromised, metabolicsyndrome_factors, cardiovascular_dz, comorbid___7, comorbid___17, ventilation_req, ards, sxs_cat___3, Classification_Isolated, Classification_Large.rural, Classification_Small.rural, Classification_Urban, ORF1a_T3255I, ORF1b_I1257V, S_L452R, S_D950N_S_Q954H_1Norm, age_bins	ExtraTreesClassifier(criterion='entropy', max_depth=10, max_features='log2', n_estimators=200)	0.961974	0.980998	0.555556	0.990291	0.555556	0.555556	0.772923
virus_aa_1norm	RandomForest	SMOTE	FALSE	0.001	sex, ethnicity_final, flu_vaccinated, cov_vaccinated, pregnant_true, immunocompromised, metabolicsyndrome_factors, cardiovascular_dz, liver_dz, comorbid___7, comorbid___17, ventilation_req, sepsis2, ards, co_viral_infection, co_bacterial_infection, sxs_cat___1, sxs_cat___2, sxs_cat___3, sxs_cat___4, race_final_Asian, race_final_Black, race_final_Other, race_final_White, Classification_Isolated, C…	RandomForestClassifier(criterion='entropy', max_features=0.1, n_estimators=300)	0.961839	0.978622	0.333333	0.992718	0.5	0.4	0.694559
combined_who	LogisticRegression	SMOTE	TRUE	0.001	cov_vaccinated, immunocompromised, metabolicsyndrome_factors, comorbid___17, ventilation_req, ards, co_bacterial_infection, clade_who_WT, classification, age_bins, ct_bins	LogisticRegression(C=0.1, max_iter=10000, penalty='l1', solver='saga')	0.961731	0.931034	0.913043	0.93154	0.272727	0.42	0.691669
combined_aa	RandomForest	SMOTE	FALSE	0.001	sex, ethnicity_final, flu_vaccinated, cov_vaccinated, pregnant_true, immunocompromised, metabolicsyndrome_factors, cardiovascular_dz, liver_dz, comorbid___7, comorbid___17, ventilation_req, sepsis2, ards, co_viral_infection, co_bacterial_infection, sxs_cat___1, sxs_cat___2, sxs_cat___3, sxs_cat___4, race_final_Asian, race_final_Black, race_final_Other, race_final_White, Classification_Isolated, C…	RandomForestClassifier(criterion='entropy', max_depth=30, max_features=0.1, n_estimators=200)	0.961704	0.978622	0.333333	0.992718	0.5	0.4	0.694559
combined_aa	SVC	Random Oversampling	FALSE	0.001	sex, ethnicity_final, flu_vaccinated, cov_vaccinated, pregnant_true, immunocompromised, metabolicsyndrome_factors, cardiovascular_dz, liver_dz, comorbid___7, comorbid___17, ventilation_req, sepsis2, ards, co_viral_infection, co_bacterial_infection, sxs_cat___1, sxs_cat___2, sxs_cat___3, sxs_cat___4, race_final_Asian, race_final_Black, race_final_Other, race_final_White, Classification_Isolated, C…	SVC(C=1, coef0=10.0, degree=1, gamma=0.1, probability=True)	0.961704	0.983373	0.333333	0.997573	0.75	0.461538	0.726547
virus_aa_pw	MLP	Random Oversampling	TRUE	0.001	sex, flu_vaccinated, immunocompromised, metabolicsyndrome_factors, cardiovascular_dz, comorbid___7, comorbid___17, ventilation_req, ards, sxs_cat___3, Classification_Isolated, Classification_Large.rural, Classification_Small.rural, Classification_Urban, ORF1a_T3255I, ORF1b_I1257V, S_L452R, S_T478K, age_bins	MLPClassifier(hidden_layer_sizes=(50, 35, 25), max_iter=100000)	0.961704	0.976247	0.555556	0.985437	0.454545	0.5	0.743917
clinic_data	LogisticRegression	Random Oversampling	TRUE	0.001	Classification, flu_vaccinated, cov_vaccinated, immunocompromised, metabolicsyndrome_factors, ventilation_req, sepsis2, ards, co_bacterial_infection, sxs_cat___1, sxs_cat___3, age_bins	LogisticRegression(C=5, max_iter=10000, solver='saga')	0.961222	0.933708	0.882353	0.934708	0.208333	0.337079	0.651094
clinic_data	NaiveBayes	Random Oversampling	FALSE	0.001	sex, ethnicity_final, Classification, flu_vaccinated, cov_vaccinated, pregnant_true, immunocompromised, metabolicsyndrome_factors, cardiovascular_dz, liver_dz, comorbid___7, comorbid___17, ventilation_req, sepsis2, cpr, ards, co_viral_infection, co_bacterial_infection, sxs_cat___1, sxs_cat___2, sxs_cat___3, sxs_cat___4, race_American Indian/Alaskan Native, race_Asian, race_Black, race_Native Hawa…	GaussianNB()	0.96102	0.0629213	1	0.0446735	0.0199765	0.0391705	0.0623484
virus_aa_1norm	MLP	None	TRUE	0.001	sex, flu_vaccinated, immunocompromised, metabolicsyndrome_factors, cardiovascular_dz, comorbid___7, comorbid___17, ventilation_req, ards, sxs_cat___3, Classification_Isolated, Classification_Large.rural, Classification_Small.rural, Classification_Urban, ORF1a_T3255I, ORF1b_I1257V, S_L452R, S_D950N_S_Q954H_1Norm, age_bins	MLPClassifier(activation='logistic', hidden_layer_sizes=(70, 50, 35), max_iter=100000)	0.960895	0.980998	0.666667	0.987864	0.545455	0.6	0.795134
clinic_data	NaiveBayes	SMOTE	TRUE	0.001	Classification, flu_vaccinated, cov_vaccinated, immunocompromised, metabolicsyndrome_factors, ventilation_req, sepsis2, ards, co_bacterial_infection, sxs_cat___1, sxs_cat___3, age_bins	GaussianNB()	0.960616	0.944944	0.882353	0.946163	0.241935	0.379747	0.67547
combined_who	RandomForest	SMOTE	TRUE	0.001	cov_vaccinated, immunocompromised, metabolicsyndrome_factors, comorbid___17, ventilation_req, ards, co_bacterial_infection, clade_who_WT, classification, age_bins, ct_bins	RandomForestClassifier(max_depth=30, max_features=0.1, n_estimators=500)	0.960402	0.956005	0.695652	0.963325	0.347826	0.463768	0.720415
virus_aa_1norm	SVC	Random Oversampling	FALSE	0.001	sex, ethnicity_final, flu_vaccinated, cov_vaccinated, pregnant_true, immunocompromised, metabolicsyndrome_factors, cardiovascular_dz, liver_dz, comorbid___7, comorbid___17, ventilation_req, sepsis2, ards, co_viral_infection, co_bacterial_infection, sxs_cat___1, sxs_cat___2, sxs_cat___3, sxs_cat___4, race_final_Asian, race_final_Black, race_final_Other, race_final_White, Classification_Isolated, C…	SVC(C=1, coef0=10.0, degree=1, gamma=0.1, probability=True)	0.959547	0.983373	0.333333	0.997573	0.75	0.461538	0.726547
virus_aa_2norm	LogisticRegression	Random Oversampling	TRUE	0.001	sex, flu_vaccinated, immunocompromised, metabolicsyndrome_factors, cardiovascular_dz, comorbid___7, comorbid___17, ventilation_req, ards, sxs_cat___3, Classification_Isolated, Classification_Large.rural, Classification_Small.rural, Classification_Urban, ORF1a_T3255I, ORF1b_I1257V, S_L452R, S_D950N_S_Q954H_2Norm, age_bins	LogisticRegression(C=1, max_iter=10000, solver='liblinear')	0.959277	0.921615	0.777778	0.924757	0.184211	0.297872	0.628181
virus_aa_2norm	SVC	Random Oversampling	FALSE	0.001	sex, ethnicity_final, flu_vaccinated, cov_vaccinated, pregnant_true, immunocompromised, metabolicsyndrome_factors, cardiovascular_dz, liver_dz, comorbid___7, comorbid___17, ventilation_req, sepsis2, ards, co_viral_infection, co_bacterial_infection, sxs_cat___1, sxs_cat___2, sxs_cat___3, sxs_cat___4, race_final_Asian, race_final_Black, race_final_Other, race_final_White, Classification_Isolated, C…	SVC(C=1, coef0=10.0, degree=1, gamma=0.1, probability=True)	0.959277	0.983373	0.333333	0.997573	0.75	0.461538	0.726547
virus_aa_1norm	LogisticRegression	Random Oversampling	TRUE	0.001	sex, flu_vaccinated, immunocompromised, metabolicsyndrome_factors, cardiovascular_dz, comorbid___7, comorbid___17, ventilation_req, ards, sxs_cat___3, Classification_Isolated, Classification_Large.rural, Classification_Small.rural, Classification_Urban, ORF1a_T3255I, ORF1b_I1257V, S_L452R, S_D950N_S_Q954H_1Norm, age_bins	LogisticRegression(C=1, max_iter=10000, solver='liblinear')	0.959008	0.921615	0.777778	0.924757	0.184211	0.297872	0.628181
virus_aa_2norm	ExtraTrees	Random Oversampling	TRUE	0.001	sex, flu_vaccinated, immunocompromised, metabolicsyndrome_factors, cardiovascular_dz, comorbid___7, comorbid___17, ventilation_req, ards, sxs_cat___3, Classification_Isolated, Classification_Large.rural, Classification_Small.rural, Classification_Urban, ORF1a_T3255I, ORF1b_I1257V, S_L452R, S_D950N_S_Q954H_2Norm, age_bins	ExtraTreesClassifier(criterion='entropy', max_depth=10, max_features='log2', n_estimators=300)	0.959008	0.980998	0.555556	0.990291	0.555556	0.555556	0.772923
combined_aa	GradientBoosting	Random Oversampling	TRUE	0.001	sex, flu_vaccinated, immunocompromised, metabolicsyndrome_factors, cardiovascular_dz, comorbid___7, comorbid___17, ventilation_req, ards, sxs_cat___3, Classification_Isolated, Classification_Large.rural, Classification_Small.rural, Classification_Urban, ORF1a_T3255I, ORF1b_I1257V, S_L452R, S_T478K, age_bins	GradientBoostingClassifier(max_depth=5, max_features='log2', n_estimators=150)	0.959008	0.976247	0.555556	0.985437	0.454545	0.5	0.743917
combined_aa	ExtraTrees	SMOTE	TRUE	0.001	sex, flu_vaccinated, immunocompromised, metabolicsyndrome_factors, cardiovascular_dz, comorbid___7, comorbid___17, ventilation_req, ards, sxs_cat___3, Classification_Isolated, Classification_Large.rural, Classification_Small.rural, Classification_Urban, ORF1a_T3255I, ORF1b_I1257V, S_L452R, S_T478K, age_bins	ExtraTreesClassifier(criterion='entropy', max_depth=10, max_features='log2', n_estimators=1000)	0.958468	0.954869	0.666667	0.961165	0.272727	0.387097	0.681834
combined_aa	LogisticRegression	Random Oversampling	TRUE	0.001	sex, flu_vaccinated, immunocompromised, metabolicsyndrome_factors, cardiovascular_dz, comorbid___7, comorbid___17, ventilation_req, ards, sxs_cat___3, Classification_Isolated, Classification_Large.rural, Classification_Small.rural, Classification_Urban, ORF1a_T3255I, ORF1b_I1257V, S_L452R, S_T478K, age_bins	LogisticRegression(C=1, max_iter=10000, solver='liblinear')	0.958198	0.921615	0.777778	0.924757	0.184211	0.297872	0.628181
virus_aa_pw	LogisticRegression	Random Oversampling	TRUE	0.001	sex, flu_vaccinated, immunocompromised, metabolicsyndrome_factors, cardiovascular_dz, comorbid___7, comorbid___17, ventilation_req, ards, sxs_cat___3, Classification_Isolated, Classification_Large.rural, Classification_Small.rural, Classification_Urban, ORF1a_T3255I, ORF1b_I1257V, S_L452R, S_T478K, age_bins	LogisticRegression(C=1, max_iter=10000, solver='liblinear')	0.958198	0.921615	0.777778	0.924757	0.184211	0.297872	0.628181
virus_aa_2norm	ExtraTrees	SMOTE	TRUE	0.001	sex, flu_vaccinated, immunocompromised, metabolicsyndrome_factors, cardiovascular_dz, comorbid___7, comorbid___17, ventilation_req, ards, sxs_cat___3, Classification_Isolated, Classification_Large.rural, Classification_Small.rural, Classification_Urban, ORF1a_T3255I, ORF1b_I1257V, S_L452R, S_D950N_S_Q954H_2Norm, age_bins	ExtraTreesClassifier(criterion='entropy', max_depth=10, max_features='log2', n_estimators=300)	0.957929	0.947743	0.555556	0.956311	0.217391	0.3125	0.64267
virus_aa_pw	MLP	SMOTE	TRUE	0.001	sex, flu_vaccinated, immunocompromised, metabolicsyndrome_factors, cardiovascular_dz, comorbid___7, comorbid___17, ventilation_req, ards, sxs_cat___3, Classification_Isolated, Classification_Large.rural, Classification_Small.rural, Classification_Urban, ORF1a_T3255I, ORF1b_I1257V, S_L452R, S_T478K, age_bins	MLPClassifier(activation='tanh', alpha=0.001, hidden_layer_sizes=(30, 20, 12), max_iter=100000)	0.957929	0.971496	0.555556	0.980583	0.384615	0.454545	0.719956
combined_who	SVC	None	TRUE	0.001	cov_vaccinated, immunocompromised, metabolicsyndrome_factors, comorbid___17, ventilation_req, ards, co_bacterial_infection, clade_who_WT, classification, age_bins, ct_bins	SVC(C=0.01, coef0=10.0, degree=1, gamma=0.1, kernel='poly', probability=True)	0.957532	0.972652	0	1	0	0	0.493068
clinic_data	RandomForest	SMOTE	FALSE	0.001	sex, ethnicity_final, Classification, flu_vaccinated, cov_vaccinated, pregnant_true, immunocompromised, metabolicsyndrome_factors, cardiovascular_dz, liver_dz, comorbid___7, comorbid___17, ventilation_req, sepsis2, cpr, ards, co_viral_infection, co_bacterial_infection, sxs_cat___1, sxs_cat___2, sxs_cat___3, sxs_cat___4, race_American Indian/Alaskan Native, race_Asian, race_Black, race_Native Hawa…	RandomForestClassifier(criterion='entropy', max_depth=20, max_features=0.1, n_estimators=200)	0.957449	0.97191	0.588235	0.979381	0.357143	0.444444	0.715018
virus_aa_2norm	GradientBoosting	Random Oversampling	FALSE	0.001	sex, ethnicity_final, flu_vaccinated, cov_vaccinated, pregnant_true, immunocompromised, metabolicsyndrome_factors, cardiovascular_dz, liver_dz, comorbid___7, comorbid___17, ventilation_req, sepsis2, ards, co_viral_infection, co_bacterial_infection, sxs_cat___1, sxs_cat___2, sxs_cat___3, sxs_cat___4, race_final_Asian, race_final_Black, race_final_Other, race_final_White, Classification_Isolated, C…	GradientBoostingClassifier(max_depth=5, max_features='log2', n_estimators=700)	0.95685	0.971496	0.666667	0.978155	0.4	0.5	0.742665
combined_who	NaiveBayes	SMOTE	TRUE	0.001	cov_vaccinated, immunocompromised, metabolicsyndrome_factors, comorbid___17, ventilation_req, ards, co_bacterial_infection, clade_who_WT, classification, age_bins, ct_bins	GaussianNB()	0.95599	0.950059	0.913043	0.9511	0.344262	0.5	0.736859
virus_aa_2norm	NeuralNetwork	Random Oversampling	TRUE	0.001	sex, flu_vaccinated, immunocompromised, metabolicsyndrome_factors, cardiovascular_dz, comorbid___7, comorbid___17, ventilation_req, ards, sxs_cat___3, Classification_Isolated, Classification_Large.rural, Classification_Small.rural, Classification_Urban, ORF1a_T3255I, ORF1b_I1257V, S_L452R, S_D950N_S_Q954H_2Norm, age_bins	MLPClassifier(alpha=0.01, max_iter=10000)	0.955771	0.971496	0.777778	0.975728	0.411765	0.538462	0.761878
virus_aa_1norm	ExtraTrees	SMOTE	TRUE	0.001	sex, flu_vaccinated, immunocompromised, metabolicsyndrome_factors, cardiovascular_dz, comorbid___7, comorbid___17, ventilation_req, ards, sxs_cat___3, Classification_Isolated, Classification_Large.rural, Classification_Small.rural, Classification_Urban, ORF1a_T3255I, ORF1b_I1257V, S_L452R, S_D950N_S_Q954H_1Norm, age_bins	ExtraTreesClassifier(criterion='entropy', max_depth=10, max_features='log2', n_estimators=300)	0.954962	0.950119	0.555556	0.958738	0.227273	0.322581	0.648343
clinic_data	NaiveBayes	None	TRUE	0.001	Classification, flu_vaccinated, cov_vaccinated, immunocompromised, metabolicsyndrome_factors, ventilation_req, sepsis2, ards, co_bacterial_infection, sxs_cat___1, sxs_cat___3, age_bins	GaussianNB()	0.954821	0.957303	0.882353	0.958763	0.294118	0.441176	0.70949
virus_aa_1norm	ExtraTrees	Random Oversampling	FALSE	0.001	sex, ethnicity_final, flu_vaccinated, cov_vaccinated, pregnant_true, immunocompromised, metabolicsyndrome_factors, cardiovascular_dz, liver_dz, comorbid___7, comorbid___17, ventilation_req, sepsis2, ards, co_viral_infection, co_bacterial_infection, sxs_cat___1, sxs_cat___2, sxs_cat___3, sxs_cat___4, race_final_Asian, race_final_Black, race_final_Other, race_final_White, Classification_Isolated, C…	ExtraTreesClassifier(criterion='entropy', max_features='log2')	0.954693	0.978622	0	1	0	0	0.494598
clinic_data	NaiveBayes	Random Oversampling	TRUE	0.001	Classification, flu_vaccinated, cov_vaccinated, immunocompromised, metabolicsyndrome_factors, ventilation_req, sepsis2, ards, co_bacterial_infection, sxs_cat___1, sxs_cat___3, age_bins	GaussianNB()	0.954147	0.944944	0.882353	0.946163	0.241935	0.379747	0.67547
virus_aa_pw	ExtraTrees	SMOTE	TRUE	0.001	sex, flu_vaccinated, immunocompromised, metabolicsyndrome_factors, cardiovascular_dz, comorbid___7, comorbid___17, ventilation_req, ards, sxs_cat___3, Classification_Isolated, Classification_Large.rural, Classification_Small.rural, Classification_Urban, ORF1a_T3255I, ORF1b_I1257V, S_L452R, S_T478K, age_bins	ExtraTreesClassifier(criterion='entropy', max_depth=10, max_features='log2', n_estimators=300)	0.953883	0.950119	0.555556	0.958738	0.227273	0.322581	0.648343
virus_aa_pw	NeuralNetwork	Random Oversampling	TRUE	0.001	sex, flu_vaccinated, immunocompromised, metabolicsyndrome_factors, cardiovascular_dz, comorbid___7, comorbid___17, ventilation_req, ards, sxs_cat___3, Classification_Isolated, Classification_Large.rural, Classification_Small.rural, Classification_Urban, ORF1a_T3255I, ORF1b_I1257V, S_L452R, S_T478K, age_bins	MLPClassifier(alpha=0.01, max_iter=10000)	0.953614	0.973872	0.666667	0.980583	0.428571	0.521739	0.754154
virus_aa_pw	ExtraTrees	SMOTE	FALSE	0.001	sex, ethnicity_final, flu_vaccinated, cov_vaccinated, pregnant_true, immunocompromised, metabolicsyndrome_factors, cardiovascular_dz, liver_dz, comorbid___7, comorbid___17, ventilation_req, sepsis2, ards, co_viral_infection, co_bacterial_infection, sxs_cat___1, sxs_cat___2, sxs_cat___3, sxs_cat___4, race_final_Asian, race_final_Black, race_final_Other, race_final_White, Classification_Isolated, C…	ExtraTreesClassifier(criterion='entropy', max_features='log2', n_estimators=1000)	0.953479	0.980998	0.222222	0.997573	0.666667	0.333333	0.661847
combined_aa	LogisticRegression	None	FALSE	0.001	sex, ethnicity_final, flu_vaccinated, cov_vaccinated, pregnant_true, immunocompromised, metabolicsyndrome_factors, cardiovascular_dz, liver_dz, comorbid___7, comorbid___17, ventilation_req, sepsis2, ards, co_viral_infection, co_bacterial_infection, sxs_cat___1, sxs_cat___2, sxs_cat___3, sxs_cat___4, race_final_Asian, race_final_Black, race_final_Other, race_final_White, Classification_Isolated, C…	LogisticRegression(C=1, max_iter=10000, solver='saga')	0.952805	0.978622	0.666667	0.985437	0.5	0.571429	0.780233
virus_aa_pw	LogisticRegression	None	FALSE	0.001	sex, ethnicity_final, flu_vaccinated, cov_vaccinated, pregnant_true, immunocompromised, metabolicsyndrome_factors, cardiovascular_dz, liver_dz, comorbid___7, comorbid___17, ventilation_req, sepsis2, ards, co_viral_infection, co_bacterial_infection, sxs_cat___1, sxs_cat___2, sxs_cat___3, sxs_cat___4, race_final_Asian, race_final_Black, race_final_Other, race_final_White, Classification_Isolated, C…	LogisticRegression(C=1, max_iter=10000, solver='saga')	0.952805	0.978622	0.666667	0.985437	0.5	0.571429	0.780233
combined_aa	RandomForest	SMOTE	TRUE	0.001	sex, flu_vaccinated, immunocompromised, metabolicsyndrome_factors, cardiovascular_dz, comorbid___7, comorbid___17, ventilation_req, ards, sxs_cat___3, Classification_Isolated, Classification_Large.rural, Classification_Small.rural, Classification_Urban, ORF1a_T3255I, ORF1b_I1257V, S_L452R, S_T478K, age_bins	RandomForestClassifier(criterion='entropy', max_depth=10, max_features=0.1, n_estimators=1000)	0.952535	0.978622	0.555556	0.987864	0.5	0.526316	0.75769
combined_who	GradientBoosting	Random Oversampling	TRUE	0.001	cov_vaccinated, immunocompromised, metabolicsyndrome_factors, comorbid___17, ventilation_req, ards, co_bacterial_infection, clade_who_WT, classification, age_bins, ct_bins	GradientBoostingClassifier(learning_rate=0.2, max_depth=5, max_features='log2', n_estimators=150)	0.952376	0.976219	0.695652	0.984108	0.551724	0.615385	0.801557
combined_who	NeuralNetwork	Random Oversampling	TRUE	0.001	cov_vaccinated, immunocompromised, metabolicsyndrome_factors, comorbid___17, ventilation_req, ards, co_bacterial_infection, clade_who_WT, classification, age_bins, ct_bins	MLPClassifier(activation='tanh', alpha=0.001, hidden_layer_sizes=(100, 50), max_iter=10000)	0.95227	0.976219	0.652174	0.98533	0.555556	0.6	0.793873
virus_aa_2norm	MLP	Random Oversampling	TRUE	0.001	sex, flu_vaccinated, immunocompromised, metabolicsyndrome_factors, cardiovascular_dz, comorbid___7, comorbid___17, ventilation_req, ards, sxs_cat___3, Classification_Isolated, Classification_Large.rural, Classification_Small.rural, Classification_Urban, ORF1a_T3255I, ORF1b_I1257V, S_L452R, S_D950N_S_Q954H_2Norm, age_bins	MLPClassifier(alpha=0.001, hidden_layer_sizes=(70, 50, 35), max_iter=100000)	0.952265	0.983373	0.555556	0.992718	0.625	0.588235	0.789875
combined_who	ExtraTrees	SMOTE	FALSE	0.001	sex, ethnicity_final, flu_vaccinated, cov_vaccinated, pregnant_true, immunocompromised, metabolicsyndrome_factors, cardiovascular_dz, liver_dz, comorbid___7, comorbid___17, ventilation_req, sepsis2, cpr, ards, co_viral_infection, co_bacterial_infection, sxs_cat___1, sxs_cat___2, sxs_cat___3, sxs_cat___4, race_final_American.Indian.Alaskan.Native, race_final_Asian, race_final_Black, race_final_Nat…	ExtraTreesClassifier(criterion='entropy', max_depth=20, max_features='log2')	0.950781	0.980975	0.652174	0.99022	0.652174	0.652174	0.821197
combined_who	MLP	None	FALSE	0.001	sex, ethnicity_final, flu_vaccinated, cov_vaccinated, pregnant_true, immunocompromised, metabolicsyndrome_factors, cardiovascular_dz, liver_dz, comorbid___7, comorbid___17, ventilation_req, sepsis2, cpr, ards, co_viral_infection, co_bacterial_infection, sxs_cat___1, sxs_cat___2, sxs_cat___3, sxs_cat___4, race_final_American.Indian.Alaskan.Native, race_final_Asian, race_final_Black, race_final_Nat…	MLPClassifier(activation='identity', alpha=0.001, hidden_layer_sizes=(10, 7, 3), max_iter=100000)	0.950622	0.980975	0.434783	0.996333	0.769231	0.555556	0.772918
virus_aa_2norm	LogisticRegression	None	FALSE	0.001	sex, ethnicity_final, flu_vaccinated, cov_vaccinated, pregnant_true, immunocompromised, metabolicsyndrome_factors, cardiovascular_dz, liver_dz, comorbid___7, comorbid___17, ventilation_req, sepsis2, ards, co_viral_infection, co_bacterial_infection, sxs_cat___1, sxs_cat___2, sxs_cat___3, sxs_cat___4, race_final_Asian, race_final_Black, race_final_Other, race_final_White, Classification_Isolated, C…	LogisticRegression(C=1, max_iter=10000, solver='saga')	0.950108	0.978622	0.666667	0.985437	0.5	0.571429	0.780233
clinic_data	ExtraTrees	SMOTE	FALSE	0.001	sex, ethnicity_final, Classification, flu_vaccinated, cov_vaccinated, pregnant_true, immunocompromised, metabolicsyndrome_factors, cardiovascular_dz, liver_dz, comorbid___7, comorbid___17, ventilation_req, sepsis2, cpr, ards, co_viral_infection, co_bacterial_infection, sxs_cat___1, sxs_cat___2, sxs_cat___3, sxs_cat___4, race_American Indian/Alaskan Native, race_Asian, race_Black, race_Native Hawa…	ExtraTreesClassifier(criterion='entropy', max_depth=20, max_features='log2', n_estimators=300)	0.949768	0.973034	0.588235	0.980527	0.37037	0.454545	0.72036
virus_aa_2norm	NeuralNetwork	SMOTE	TRUE	0.001	sex, flu_vaccinated, immunocompromised, metabolicsyndrome_factors, cardiovascular_dz, comorbid___7, comorbid___17, ventilation_req, ards, sxs_cat___3, Classification_Isolated, Classification_Large.rural, Classification_Small.rural, Classification_Urban, ORF1a_T3255I, ORF1b_I1257V, S_L452R, S_D950N_S_Q954H_2Norm, age_bins	MLPClassifier(activation='tanh', alpha=0.001, max_iter=10000)	0.949569	0.971496	0.555556	0.980583	0.384615	0.454545	0.719956
combined_aa	NeuralNetwork	SMOTE	TRUE	0.001	sex, flu_vaccinated, immunocompromised, metabolicsyndrome_factors, cardiovascular_dz, comorbid___7, comorbid___17, ventilation_req, ards, sxs_cat___3, Classification_Isolated, Classification_Large.rural, Classification_Small.rural, Classification_Urban, ORF1a_T3255I, ORF1b_I1257V, S_L452R, S_T478K, age_bins	MLPClassifier(max_iter=10000)	0.949029	0.971496	0.555556	0.980583	0.384615	0.454545	0.719956
combined_aa	ExtraTrees	Random Oversampling	FALSE	0.001	sex, ethnicity_final, flu_vaccinated, cov_vaccinated, pregnant_true, immunocompromised, metabolicsyndrome_factors, cardiovascular_dz, liver_dz, comorbid___7, comorbid___17, ventilation_req, sepsis2, ards, co_viral_infection, co_bacterial_infection, sxs_cat___1, sxs_cat___2, sxs_cat___3, sxs_cat___4, race_final_Asian, race_final_Black, race_final_Other, race_final_White, Classification_Isolated, C…	ExtraTreesClassifier(criterion='entropy', max_features='log2')	0.948625	0.978622	0	1	0	0	0.494598
combined_aa	ExtraTrees	SMOTE	FALSE	0.001	sex, ethnicity_final, flu_vaccinated, cov_vaccinated, pregnant_true, immunocompromised, metabolicsyndrome_factors, cardiovascular_dz, liver_dz, comorbid___7, comorbid___17, ventilation_req, sepsis2, ards, co_viral_infection, co_bacterial_infection, sxs_cat___1, sxs_cat___2, sxs_cat___3, sxs_cat___4, race_final_Asian, race_final_Black, race_final_Other, race_final_White, Classification_Isolated, C…	ExtraTreesClassifier(criterion='entropy', max_features='log2', n_estimators=200)	0.947681	0.983373	0.333333	0.997573	0.75	0.461538	0.726547
virus_aa_2norm	GradientBoosting	None	FALSE	0.001	sex, ethnicity_final, flu_vaccinated, cov_vaccinated, pregnant_true, immunocompromised, metabolicsyndrome_factors, cardiovascular_dz, liver_dz, comorbid___7, comorbid___17, ventilation_req, sepsis2, ards, co_viral_infection, co_bacterial_infection, sxs_cat___1, sxs_cat___2, sxs_cat___3, sxs_cat___4, race_final_Asian, race_final_Black, race_final_Other, race_final_White, Classification_Isolated, C…	GradientBoostingClassifier(max_features='log2', n_estimators=150)	0.947681	0.988124	0.444444	1	1	0.615385	0.804677
combined_aa	SVC	Random Oversampling	TRUE	0.001	sex, flu_vaccinated, immunocompromised, metabolicsyndrome_factors, cardiovascular_dz, comorbid___7, comorbid___17, ventilation_req, ards, sxs_cat___3, Classification_Isolated, Classification_Large.rural, Classification_Small.rural, Classification_Urban, ORF1a_T3255I, ORF1b_I1257V, S_L452R, S_T478K, age_bins	SVC(C=0.001, coef0=10.0, degree=5, gamma=0.1, kernel='poly', probability=True)	0.947411	0.964371	0.444444	0.975728	0.285714	0.347826	0.664756
virus_aa_pw	SVC	Random Oversampling	TRUE	0.001	sex, flu_vaccinated, immunocompromised, metabolicsyndrome_factors, cardiovascular_dz, comorbid___7, comorbid___17, ventilation_req, ards, sxs_cat___3, Classification_Isolated, Classification_Large.rural, Classification_Small.rural, Classification_Urban, ORF1a_T3255I, ORF1b_I1257V, S_L452R, S_T478K, age_bins	SVC(C=0.001, coef0=10.0, degree=5, gamma=0.1, kernel='poly', probability=True)	0.947411	0.964371	0.444444	0.975728	0.285714	0.347826	0.664756
virus_aa_pw	ExtraTrees	Random Oversampling	TRUE	0.001	sex, flu_vaccinated, immunocompromised, metabolicsyndrome_factors, cardiovascular_dz, comorbid___7, comorbid___17, ventilation_req, ards, sxs_cat___3, Classification_Isolated, Classification_Large.rural, Classification_Small.rural, Classification_Urban, ORF1a_T3255I, ORF1b_I1257V, S_L452R, S_T478K, age_bins	ExtraTreesClassifier(criterion='entropy', max_depth=10, max_features='log2', n_estimators=300)	0.945254	0.980998	0.555556	0.990291	0.555556	0.555556	0.772923
virus_aa_1norm	NeuralNetwork	SMOTE	TRUE	0.001	sex, flu_vaccinated, immunocompromised, metabolicsyndrome_factors, cardiovascular_dz, comorbid___7, comorbid___17, ventilation_req, ards, sxs_cat___3, Classification_Isolated, Classification_Large.rural, Classification_Small.rural, Classification_Urban, ORF1a_T3255I, ORF1b_I1257V, S_L452R, S_D950N_S_Q954H_1Norm, age_bins	MLPClassifier(alpha=0.001, max_iter=10000)	0.944984	0.961995	0.444444	0.973301	0.266667	0.333333	0.656887
clinic_data	NeuralNetwork	Random Oversampling	TRUE	0.001	Classification, flu_vaccinated, cov_vaccinated, immunocompromised, metabolicsyndrome_factors, ventilation_req, sepsis2, ards, co_bacterial_infection, sxs_cat___1, sxs_cat___3, age_bins	MLPClassifier(activation='tanh', alpha=0.01, hidden_layer_sizes=(100, 50), max_iter=10000)	0.944916	0.97191	0.470588	0.981672	0.333333	0.390244	0.687934
virus_aa_1norm	MLP	None	FALSE	0.001	sex, ethnicity_final, flu_vaccinated, cov_vaccinated, pregnant_true, immunocompromised, metabolicsyndrome_factors, cardiovascular_dz, liver_dz, comorbid___7, comorbid___17, ventilation_req, sepsis2, ards, co_viral_infection, co_bacterial_infection, sxs_cat___1, sxs_cat___2, sxs_cat___3, sxs_cat___4, race_final_Asian, race_final_Black, race_final_Other, race_final_White, Classification_Isolated, C…	MLPClassifier(activation='tanh', alpha=0.001, hidden_layer_sizes=(30, 20, 12), max_iter=100000)	0.943905	0.976247	0.666667	0.98301	0.461538	0.545455	0.76663
virus_aa_1norm	GradientBoosting	Random Oversampling	FALSE	0.001	sex, ethnicity_final, flu_vaccinated, cov_vaccinated, pregnant_true, immunocompromised, metabolicsyndrome_factors, cardiovascular_dz, liver_dz, comorbid___7, comorbid___17, ventilation_req, sepsis2, ards, co_viral_infection, co_bacterial_infection, sxs_cat___1, sxs_cat___2, sxs_cat___3, sxs_cat___4, race_final_Asian, race_final_Black, race_final_Other, race_final_White, Classification_Isolated, C…	GradientBoostingClassifier(max_depth=5, max_features='log2', n_estimators=700)	0.943366	0.971496	0.555556	0.980583	0.384615	0.454545	0.719956
virus_aa_pw	GradientBoosting	Random Oversampling	FALSE	0.001	sex, ethnicity_final, flu_vaccinated, cov_vaccinated, pregnant_true, immunocompromised, metabolicsyndrome_factors, cardiovascular_dz, liver_dz, comorbid___7, comorbid___17, ventilation_req, sepsis2, ards, co_viral_infection, co_bacterial_infection, sxs_cat___1, sxs_cat___2, sxs_cat___3, sxs_cat___4, race_final_Asian, race_final_Black, race_final_Other, race_final_White, Classification_Isolated, C…	GradientBoostingClassifier(max_depth=5, max_features='log2', n_estimators=700)	0.943366	0.969121	0.555556	0.978155	0.357143	0.434783	0.709455
virus_aa_1norm	SVC	None	TRUE	0.001	sex, flu_vaccinated, immunocompromised, metabolicsyndrome_factors, cardiovascular_dz, comorbid___7, comorbid___17, ventilation_req, ards, sxs_cat___3, Classification_Isolated, Classification_Large.rural, Classification_Small.rural, Classification_Urban, ORF1a_T3255I, ORF1b_I1257V, S_L452R, S_D950N_S_Q954H_1Norm, age_bins	SVC(C=0.01, coef0=10.0, degree=1, gamma=0.1, kernel='poly', probability=True)	0.942826	0.978622	0	1	0	0	0.494598
virus_aa_2norm	SVC	None	TRUE	0.001	sex, flu_vaccinated, immunocompromised, metabolicsyndrome_factors, cardiovascular_dz, comorbid___7, comorbid___17, ventilation_req, ards, sxs_cat___3, Classification_Isolated, Classification_Large.rural, Classification_Small.rural, Classification_Urban, ORF1a_T3255I, ORF1b_I1257V, S_L452R, S_D950N_S_Q954H_2Norm, age_bins	SVC(C=0.01, coef0=10.0, degree=1, gamma=0.1, kernel='poly', probability=True)	0.942826	0.978622	0	1	0	0	0.494598
combined_who	NeuralNetwork	SMOTE	TRUE	0.001	cov_vaccinated, immunocompromised, metabolicsyndrome_factors, comorbid___17, ventilation_req, ards, co_bacterial_infection, clade_who_WT, classification, age_bins, ct_bins	MLPClassifier(activation='tanh', alpha=0.01, hidden_layer_sizes=(100, 50), max_iter=10000)	0.940948	0.952438	0.608696	0.962103	0.311111	0.411765	0.693491
combined_who	ExtraTrees	Random Oversampling	TRUE	0.001	cov_vaccinated, immunocompromised, metabolicsyndrome_factors, comorbid___17, ventilation_req, ards, co_bacterial_infection, clade_who_WT, classification, age_bins, ct_bins	ExtraTreesClassifier(criterion='entropy', max_depth=10, max_features='log2', n_estimators=300)	0.940762	0.97503	0.608696	0.98533	0.538462	0.571429	0.779284
virus_aa_2norm	ExtraTrees	SMOTE	FALSE	0.001	sex, ethnicity_final, flu_vaccinated, cov_vaccinated, pregnant_true, immunocompromised, metabolicsyndrome_factors, cardiovascular_dz, liver_dz, comorbid___7, comorbid___17, ventilation_req, sepsis2, ards, co_viral_infection, co_bacterial_infection, sxs_cat___1, sxs_cat___2, sxs_cat___3, sxs_cat___4, race_final_Asian, race_final_Black, race_final_Other, race_final_White, Classification_Isolated, C…	ExtraTreesClassifier(criterion='entropy', max_features='log2', n_estimators=1500)	0.940399	0.980998	0.222222	0.997573	0.666667	0.333333	0.661847
virus_aa_1norm	NeuralNetwork	Random Oversampling	TRUE	0.001	sex, flu_vaccinated, immunocompromised, metabolicsyndrome_factors, cardiovascular_dz, comorbid___7, comorbid___17, ventilation_req, ards, sxs_cat___3, Classification_Isolated, Classification_Large.rural, Classification_Small.rural, Classification_Urban, ORF1a_T3255I, ORF1b_I1257V, S_L452R, S_D950N_S_Q954H_1Norm, age_bins	MLPClassifier(max_iter=10000)	0.93932	0.971496	0.777778	0.975728	0.411765	0.538462	0.761878
clinic_data	MLP	Random Oversampling	TRUE	0.001	Classification, flu_vaccinated, cov_vaccinated, immunocompromised, metabolicsyndrome_factors, ventilation_req, sepsis2, ards, co_bacterial_infection, sxs_cat___1, sxs_cat___3, age_bins	MLPClassifier(activation='tanh', hidden_layer_sizes=(70, 50, 35), learning_rate='adaptive', max_iter=100000)	0.938852	0.974157	0.529412	0.982818	0.375	0.439024	0.712899
virus_aa_pw	GradientBoosting	SMOTE	TRUE	0.001	sex, flu_vaccinated, immunocompromised, metabolicsyndrome_factors, cardiovascular_dz, comorbid___7, comorbid___17, ventilation_req, ards, sxs_cat___3, Classification_Isolated, Classification_Large.rural, Classification_Small.rural, Classification_Urban, ORF1a_T3255I, ORF1b_I1257V, S_L452R, S_T478K, age_bins	GradientBoostingClassifier(learning_rate=0.2, max_depth=5, max_features='log2', n_estimators=150)	0.938781	0.980998	0.555556	0.990291	0.555556	0.555556	0.772923
virus_aa_1norm	ExtraTrees	SMOTE	FALSE	0.001	sex, ethnicity_final, flu_vaccinated, cov_vaccinated, pregnant_true, immunocompromised, metabolicsyndrome_factors, cardiovascular_dz, liver_dz, comorbid___7, comorbid___17, ventilation_req, sepsis2, ards, co_viral_infection, co_bacterial_infection, sxs_cat___1, sxs_cat___2, sxs_cat___3, sxs_cat___4, race_final_Asian, race_final_Black, race_final_Other, race_final_White, Classification_Isolated, C…	ExtraTreesClassifier(criterion='entropy', max_features='log2', n_estimators=1500)	0.938511	0.978622	0.222222	0.995146	0.5	0.307692	0.648418
combined_aa	MLP	Random Oversampling	TRUE	0.001	sex, flu_vaccinated, immunocompromised, metabolicsyndrome_factors, cardiovascular_dz, comorbid___7, comorbid___17, ventilation_req, ards, sxs_cat___3, Classification_Isolated, Classification_Large.rural, Classification_Small.rural, Classification_Urban, ORF1a_T3255I, ORF1b_I1257V, S_L452R, S_T478K, age_bins	MLPClassifier(alpha=0.001, hidden_layer_sizes=(70, 50, 35), max_iter=100000)	0.938242	0.971496	0.555556	0.980583	0.384615	0.454545	0.719956
virus_aa_1norm	GradientBoosting	SMOTE	TRUE	0.001	sex, flu_vaccinated, immunocompromised, metabolicsyndrome_factors, cardiovascular_dz, comorbid___7, comorbid___17, ventilation_req, ards, sxs_cat___3, Classification_Isolated, Classification_Large.rural, Classification_Small.rural, Classification_Urban, ORF1a_T3255I, ORF1b_I1257V, S_L452R, S_D950N_S_Q954H_1Norm, age_bins	GradientBoostingClassifier(max_depth=5, max_features='log2', n_estimators=500)	0.938242	0.980998	0.555556	0.990291	0.555556	0.555556	0.772923
combined_aa	DecisionTree	None	TRUE	0.001	sex, flu_vaccinated, immunocompromised, metabolicsyndrome_factors, cardiovascular_dz, comorbid___7, comorbid___17, ventilation_req, ards, sxs_cat___3, Classification_Isolated, Classification_Large.rural, Classification_Small.rural, Classification_Urban, ORF1a_T3255I, ORF1b_I1257V, S_L452R, S_T478K, age_bins	DecisionTreeClassifier(max_depth=2, min_samples_leaf=10, splitter='random')	0.937298	0.990499	0.666667	0.997573	0.857143	0.75	0.872579
combined_aa	DecisionTree	None	FALSE	0.001	sex, ethnicity_final, flu_vaccinated, cov_vaccinated, pregnant_true, immunocompromised, metabolicsyndrome_factors, cardiovascular_dz, liver_dz, comorbid___7, comorbid___17, ventilation_req, sepsis2, ards, co_viral_infection, co_bacterial_infection, sxs_cat___1, sxs_cat___2, sxs_cat___3, sxs_cat___4, race_final_Asian, race_final_Black, race_final_Other, race_final_White, Classification_Isolated, C…	DecisionTreeClassifier(max_depth=2, min_samples_leaf=10, splitter='random')	0.937298	0.990499	0.666667	0.997573	0.857143	0.75	0.872579
virus_aa_1norm	DecisionTree	None	TRUE	0.001	sex, flu_vaccinated, immunocompromised, metabolicsyndrome_factors, cardiovascular_dz, comorbid___7, comorbid___17, ventilation_req, ards, sxs_cat___3, Classification_Isolated, Classification_Large.rural, Classification_Small.rural, Classification_Urban, ORF1a_T3255I, ORF1b_I1257V, S_L452R, S_D950N_S_Q954H_1Norm, age_bins	DecisionTreeClassifier(max_depth=2, min_samples_leaf=10, splitter='random')	0.937298	0.990499	0.666667	0.997573	0.857143	0.75	0.872579
virus_aa_1norm	DecisionTree	None	FALSE	0.001	sex, ethnicity_final, flu_vaccinated, cov_vaccinated, pregnant_true, immunocompromised, metabolicsyndrome_factors, cardiovascular_dz, liver_dz, comorbid___7, comorbid___17, ventilation_req, sepsis2, ards, co_viral_infection, co_bacterial_infection, sxs_cat___1, sxs_cat___2, sxs_cat___3, sxs_cat___4, race_final_Asian, race_final_Black, race_final_Other, race_final_White, Classification_Isolated, C…	DecisionTreeClassifier(max_depth=2, min_samples_leaf=10, splitter='random')	0.937298	0.990499	0.666667	0.997573	0.857143	0.75	0.872579
virus_aa_2norm	DecisionTree	None	TRUE	0.001	sex, flu_vaccinated, immunocompromised, metabolicsyndrome_factors, cardiovascular_dz, comorbid___7, comorbid___17, ventilation_req, ards, sxs_cat___3, Classification_Isolated, Classification_Large.rural, Classification_Small.rural, Classification_Urban, ORF1a_T3255I, ORF1b_I1257V, S_L452R, S_D950N_S_Q954H_2Norm, age_bins	DecisionTreeClassifier(max_depth=2, min_samples_leaf=10, splitter='random')	0.937298	0.990499	0.666667	0.997573	0.857143	0.75	0.872579
virus_aa_2norm	DecisionTree	None	FALSE	0.001	sex, ethnicity_final, flu_vaccinated, cov_vaccinated, pregnant_true, immunocompromised, metabolicsyndrome_factors, cardiovascular_dz, liver_dz, comorbid___7, comorbid___17, ventilation_req, sepsis2, ards, co_viral_infection, co_bacterial_infection, sxs_cat___1, sxs_cat___2, sxs_cat___3, sxs_cat___4, race_final_Asian, race_final_Black, race_final_Other, race_final_White, Classification_Isolated, C…	DecisionTreeClassifier(max_depth=2, min_samples_leaf=10, splitter='random')	0.937298	0.990499	0.666667	0.997573	0.857143	0.75	0.872579
virus_aa_pw	DecisionTree	None	TRUE	0.001	sex, flu_vaccinated, immunocompromised, metabolicsyndrome_factors, cardiovascular_dz, comorbid___7, comorbid___17, ventilation_req, ards, sxs_cat___3, Classification_Isolated, Classification_Large.rural, Classification_Small.rural, Classification_Urban, ORF1a_T3255I, ORF1b_I1257V, S_L452R, S_T478K, age_bins	DecisionTreeClassifier(max_depth=2, min_samples_leaf=10, splitter='random')	0.937298	0.990499	0.666667	0.997573	0.857143	0.75	0.872579
virus_aa_pw	DecisionTree	None	FALSE	0.001	sex, ethnicity_final, flu_vaccinated, cov_vaccinated, pregnant_true, immunocompromised, metabolicsyndrome_factors, cardiovascular_dz, liver_dz, comorbid___7, comorbid___17, ventilation_req, sepsis2, ards, co_viral_infection, co_bacterial_infection, sxs_cat___1, sxs_cat___2, sxs_cat___3, sxs_cat___4, race_final_Asian, race_final_Black, race_final_Other, race_final_White, Classification_Isolated, C…	DecisionTreeClassifier(max_depth=2, min_samples_leaf=10, splitter='random')	0.937298	0.990499	0.666667	0.997573	0.857143	0.75	0.872579
combined_who	LogisticRegression	Random Oversampling	FALSE	0.001	sex, ethnicity_final, flu_vaccinated, cov_vaccinated, pregnant_true, immunocompromised, metabolicsyndrome_factors, cardiovascular_dz, liver_dz, comorbid___7, comorbid___17, ventilation_req, sepsis2, cpr, ards, co_viral_infection, co_bacterial_infection, sxs_cat___1, sxs_cat___2, sxs_cat___3, sxs_cat___4, race_final_American.Indian.Alaskan.Native, race_final_Asian, race_final_Black, race_final_Nat…	LogisticRegression(C=10, max_iter=10000, solver='saga')	0.935048	0.934602	0.869565	0.93643	0.277778	0.421053	0.693198
combined_aa	GradientBoosting	Random Oversampling	FALSE	0.001	sex, ethnicity_final, flu_vaccinated, cov_vaccinated, pregnant_true, immunocompromised, metabolicsyndrome_factors, cardiovascular_dz, liver_dz, comorbid___7, comorbid___17, ventilation_req, sepsis2, ards, co_viral_infection, co_bacterial_infection, sxs_cat___1, sxs_cat___2, sxs_cat___3, sxs_cat___4, race_final_Asian, race_final_Black, race_final_Other, race_final_White, Classification_Isolated, C…	GradientBoostingClassifier(learning_rate=0.2, max_depth=4, max_features='log2', n_estimators=700)	0.935005	0.971496	0.555556	0.980583	0.384615	0.454545	0.719956
clinic_data	DecisionTree	None	FALSE	0.001	sex, ethnicity_final, Classification, flu_vaccinated, cov_vaccinated, pregnant_true, immunocompromised, metabolicsyndrome_factors, cardiovascular_dz, liver_dz, comorbid___7, comorbid___17, ventilation_req, sepsis2, cpr, ards, co_viral_infection, co_bacterial_infection, sxs_cat___1, sxs_cat___2, sxs_cat___3, sxs_cat___4, race_American Indian/Alaskan Native, race_Asian, race_Black, race_Native Hawa…	DecisionTreeClassifier(max_depth=2)	0.934506	0.989888	0.470588	1	1	0.64	0.817436
virus_aa_pw	MLP	Random Oversampling	FALSE	0.001	sex, ethnicity_final, flu_vaccinated, cov_vaccinated, pregnant_true, immunocompromised, metabolicsyndrome_factors, cardiovascular_dz, liver_dz, comorbid___7, comorbid___17, ventilation_req, sepsis2, ards, co_viral_infection, co_bacterial_infection, sxs_cat___1, sxs_cat___2, sxs_cat___3, sxs_cat___4, race_final_Asian, race_final_Black, race_final_Other, race_final_White, Classification_Isolated, C…	MLPClassifier(alpha=0.001, hidden_layer_sizes=(70, 50, 35), learning_rate='invscaling', max_iter=100000)	0.934196	0.966746	0.666667	0.973301	0.352941	0.461538	0.722191
combined_who	SVC	None	FALSE	0.001	sex, ethnicity_final, flu_vaccinated, cov_vaccinated, pregnant_true, immunocompromised, metabolicsyndrome_factors, cardiovascular_dz, liver_dz, comorbid___7, comorbid___17, ventilation_req, sepsis2, cpr, ards, co_viral_infection, co_bacterial_infection, sxs_cat___1, sxs_cat___2, sxs_cat___3, sxs_cat___4, race_final_American.Indian.Alaskan.Native, race_final_Asian, race_final_Black, race_final_Nat…	SVC(C=0.1, coef0=10.0, degree=1, gamma=0.1, kernel='poly', probability=True)	0.932497	0.972652	0	1	0	0	0.493068
combined_who	NeuralNetwork	SMOTE	FALSE	0.001	sex, ethnicity_final, flu_vaccinated, cov_vaccinated, pregnant_true, immunocompromised, metabolicsyndrome_factors, cardiovascular_dz, liver_dz, comorbid___7, comorbid___17, ventilation_req, sepsis2, cpr, ards, co_viral_infection, co_bacterial_infection, sxs_cat___1, sxs_cat___2, sxs_cat___3, sxs_cat___4, race_final_American.Indian.Alaskan.Native, race_final_Asian, race_final_Black, race_final_Nat…	MLPClassifier(activation='tanh', alpha=0.001, hidden_layer_sizes=(50,), max_iter=10000)	0.932338	0.973841	0.695652	0.981663	0.516129	0.592593	0.78954
clinic_data	SVC	SMOTE	FALSE	0.001	sex, ethnicity_final, Classification, flu_vaccinated, cov_vaccinated, pregnant_true, immunocompromised, metabolicsyndrome_factors, cardiovascular_dz, liver_dz, comorbid___7, comorbid___17, ventilation_req, sepsis2, cpr, ards, co_viral_infection, co_bacterial_infection, sxs_cat___1, sxs_cat___2, sxs_cat___3, sxs_cat___4, race_American Indian/Alaskan Native, race_Asian, race_Black, race_Native Hawa…	SVC(C=1, coef0=10.0, degree=1, gamma=0.1, probability=True)	0.932316	0.933708	0.588235	0.940435	0.16129	0.253165	0.60924
combined_aa	GradientBoosting	SMOTE	FALSE	0.001	sex, ethnicity_final, flu_vaccinated, cov_vaccinated, pregnant_true, immunocompromised, metabolicsyndrome_factors, cardiovascular_dz, liver_dz, comorbid___7, comorbid___17, ventilation_req, sepsis2, ards, co_viral_infection, co_bacterial_infection, sxs_cat___1, sxs_cat___2, sxs_cat___3, sxs_cat___4, race_final_Asian, race_final_Black, race_final_Other, race_final_White, Classification_Isolated, C…	GradientBoostingClassifier(max_depth=5, max_features='log2', n_estimators=700)	0.932039	0.969121	0.333333	0.98301	0.3	0.315789	0.649997
clinic_data	ExtraTrees	Random Oversampling	FALSE	0.001	sex, ethnicity_final, Classification, flu_vaccinated, cov_vaccinated, pregnant_true, immunocompromised, metabolicsyndrome_factors, cardiovascular_dz, liver_dz, comorbid___7, comorbid___17, ventilation_req, sepsis2, cpr, ards, co_viral_infection, co_bacterial_infection, sxs_cat___1, sxs_cat___2, sxs_cat___3, sxs_cat___4, race_American Indian/Alaskan Native, race_Asian, race_Black, race_Native Hawa…	ExtraTreesClassifier(criterion='entropy', max_depth=20, max_features='log2', n_estimators=200)	0.931507	0.986517	0.352941	0.998855	0.857143	0.5	0.746583
clinic_data	GradientBoosting	SMOTE	TRUE	0.001	Classification, flu_vaccinated, cov_vaccinated, immunocompromised, metabolicsyndrome_factors, ventilation_req, sepsis2, ards, co_bacterial_infection, sxs_cat___1, sxs_cat___3, age_bins	GradientBoostingClassifier(max_depth=5, max_features='log2', n_estimators=500)	0.931036	0.951685	0.647059	0.957617	0.229167	0.338462	0.656694
virus_aa_1norm	SVC	SMOTE	TRUE	0.001	sex, flu_vaccinated, immunocompromised, metabolicsyndrome_factors, cardiovascular_dz, comorbid___7, comorbid___17, ventilation_req, ards, sxs_cat___3, Classification_Isolated, Classification_Large.rural, Classification_Small.rural, Classification_Urban, ORF1a_T3255I, ORF1b_I1257V, S_L452R, S_D950N_S_Q954H_1Norm, age_bins	SVC(C=0.001, coef0=10.0, degree=5, gamma=0.1, kernel='poly', probability=True)	0.93096	0.954869	0.444444	0.966019	0.222222	0.296296	0.636492
virus_aa_2norm	SVC	SMOTE	TRUE	0.001	sex, flu_vaccinated, immunocompromised, metabolicsyndrome_factors, cardiovascular_dz, comorbid___7, comorbid___17, ventilation_req, ards, sxs_cat___3, Classification_Isolated, Classification_Large.rural, Classification_Small.rural, Classification_Urban, ORF1a_T3255I, ORF1b_I1257V, S_L452R, S_D950N_S_Q954H_2Norm, age_bins	SVC(C=0.001, coef0=10.0, degree=5, gamma=0.1, kernel='poly', probability=True)	0.93096	0.954869	0.444444	0.966019	0.222222	0.296296	0.636492
clinic_data	MLP	None	TRUE	0.001	Classification, flu_vaccinated, cov_vaccinated, immunocompromised, metabolicsyndrome_factors, ventilation_req, sepsis2, ards, co_bacterial_infection, sxs_cat___1, sxs_cat___3, age_bins	MLPClassifier(activation='tanh', alpha=0.001, hidden_layer_sizes=(70, 50, 35), max_iter=100000)	0.929688	0.982022	0.411765	0.993127	0.538462	0.466667	0.728762
combined_who	DecisionTree	None	FALSE	0.001	sex, ethnicity_final, flu_vaccinated, cov_vaccinated, pregnant_true, immunocompromised, metabolicsyndrome_factors, cardiovascular_dz, liver_dz, comorbid___7, comorbid___17, ventilation_req, sepsis2, cpr, ards, co_viral_infection, co_bacterial_infection, sxs_cat___1, sxs_cat___2, sxs_cat___3, sxs_cat___4, race_final_American.Indian.Alaskan.Native, race_final_Asian, race_final_Black, race_final_Nat…	DecisionTreeClassifier(max_depth=2, min_samples_leaf=2, min_samples_split=10, splitter='random')	0.9296	0.983353	0.434783	0.998778	0.909091	0.588235	0.78987
virus_aa_pw	RandomForest	Random Oversampling	TRUE	0.001	sex, flu_vaccinated, immunocompromised, metabolicsyndrome_factors, cardiovascular_dz, comorbid___7, comorbid___17, ventilation_req, ards, sxs_cat___3, Classification_Isolated, Classification_Large.rural, Classification_Small.rural, Classification_Urban, ORF1a_T3255I, ORF1b_I1257V, S_L452R, S_T478K, age_bins	RandomForestClassifier(max_depth=10, max_features=0.5, n_estimators=10)	0.929207	0.976247	0.555556	0.985437	0.454545	0.5	0.743917
combined_aa	LogisticRegression	SMOTE	TRUE	0.001	sex, flu_vaccinated, immunocompromised, metabolicsyndrome_factors, cardiovascular_dz, comorbid___7, comorbid___17, ventilation_req, ards, sxs_cat___3, Classification_Isolated, Classification_Large.rural, Classification_Small.rural, Classification_Urban, ORF1a_T3255I, ORF1b_I1257V, S_L452R, S_T478K, age_bins	LogisticRegression(C=20, max_iter=10000, penalty='l1', solver='saga')	0.928803	0.926366	0.777778	0.929612	0.194444	0.311111	0.636108
combined_aa	SVC	SMOTE	TRUE	0.001	sex, flu_vaccinated, immunocompromised, metabolicsyndrome_factors, cardiovascular_dz, comorbid___7, comorbid___17, ventilation_req, ards, sxs_cat___3, Classification_Isolated, Classification_Large.rural, Classification_Small.rural, Classification_Urban, ORF1a_T3255I, ORF1b_I1257V, S_L452R, S_T478K, age_bins	SVC(C=0.001, coef0=10.0, degree=5, gamma=0.1, kernel='poly', probability=True)	0.928803	0.952494	0.444444	0.963592	0.210526	0.285714	0.630572
virus_aa_pw	LogisticRegression	SMOTE	TRUE	0.001	sex, flu_vaccinated, immunocompromised, metabolicsyndrome_factors, cardiovascular_dz, comorbid___7, comorbid___17, ventilation_req, ards, sxs_cat___3, Classification_Isolated, Classification_Large.rural, Classification_Small.rural, Classification_Urban, ORF1a_T3255I, ORF1b_I1257V, S_L452R, S_T478K, age_bins	LogisticRegression(C=20, max_iter=10000, penalty='l1', solver='saga')	0.928803	0.926366	0.777778	0.929612	0.194444	0.311111	0.636108
virus_aa_pw	SVC	SMOTE	TRUE	0.001	sex, flu_vaccinated, immunocompromised, metabolicsyndrome_factors, cardiovascular_dz, comorbid___7, comorbid___17, ventilation_req, ards, sxs_cat___3, Classification_Isolated, Classification_Large.rural, Classification_Small.rural, Classification_Urban, ORF1a_T3255I, ORF1b_I1257V, S_L452R, S_T478K, age_bins	SVC(C=0.001, coef0=10.0, degree=5, gamma=0.1, kernel='poly', probability=True)	0.928803	0.952494	0.444444	0.963592	0.210526	0.285714	0.630572
virus_aa_1norm	LogisticRegression	SMOTE	TRUE	0.001	sex, flu_vaccinated, immunocompromised, metabolicsyndrome_factors, cardiovascular_dz, comorbid___7, comorbid___17, ventilation_req, ards, sxs_cat___3, Classification_Isolated, Classification_Large.rural, Classification_Small.rural, Classification_Urban, ORF1a_T3255I, ORF1b_I1257V, S_L452R, S_D950N_S_Q954H_1Norm, age_bins	LogisticRegression(C=20, max_iter=10000, penalty='l1', solver='liblinear')	0.928263	0.926366	0.777778	0.929612	0.194444	0.311111	0.636108
virus_aa_2norm	LogisticRegression	SMOTE	TRUE	0.001	sex, flu_vaccinated, immunocompromised, metabolicsyndrome_factors, cardiovascular_dz, comorbid___7, comorbid___17, ventilation_req, ards, sxs_cat___3, Classification_Isolated, Classification_Large.rural, Classification_Small.rural, Classification_Urban, ORF1a_T3255I, ORF1b_I1257V, S_L452R, S_D950N_S_Q954H_2Norm, age_bins	LogisticRegression(C=20, max_iter=10000, penalty='l1', solver='liblinear')	0.928263	0.926366	0.777778	0.929612	0.194444	0.311111	0.636108
virus_aa_2norm	GradientBoosting	SMOTE	TRUE	0.001	sex, flu_vaccinated, immunocompromised, metabolicsyndrome_factors, cardiovascular_dz, comorbid___7, comorbid___17, ventilation_req, ards, sxs_cat___3, Classification_Isolated, Classification_Large.rural, Classification_Small.rural, Classification_Urban, ORF1a_T3255I, ORF1b_I1257V, S_L452R, S_D950N_S_Q954H_2Norm, age_bins	GradientBoostingClassifier(learning_rate=0.2, max_depth=5, max_features='log2', n_estimators=150)	0.927994	0.980998	0.555556	0.990291	0.555556	0.555556	0.772923
combined_who	MLP	Random Oversampling	FALSE	0.001	sex, ethnicity_final, flu_vaccinated, cov_vaccinated, pregnant_true, immunocompromised, metabolicsyndrome_factors, cardiovascular_dz, liver_dz, comorbid___7, comorbid___17, ventilation_req, sepsis2, cpr, ards, co_viral_infection, co_bacterial_infection, sxs_cat___1, sxs_cat___2, sxs_cat___3, sxs_cat___4, race_final_American.Indian.Alaskan.Native, race_final_Asian, race_final_Black, race_final_Nat…	MLPClassifier(hidden_layer_sizes=(70, 50, 35), learning_rate='invscaling', max_iter=100000)	0.927713	0.983353	0.521739	0.996333	0.8	0.631579	0.811532
combined_who	MLP	SMOTE	TRUE	0.001	cov_vaccinated, immunocompromised, metabolicsyndrome_factors, comorbid___17, ventilation_req, ards, co_bacterial_infection, clade_who_WT, classification, age_bins, ct_bins	MLPClassifier(activation='tanh', alpha=0.001, hidden_layer_sizes=(50, 35, 25), learning_rate='adaptive', max_iter=100000)	0.927182	0.954816	0.652174	0.963325	0.333333	0.441176	0.708816
combined_who	SVC	SMOTE	FALSE	0.001	sex, ethnicity_final, flu_vaccinated, cov_vaccinated, pregnant_true, immunocompromised, metabolicsyndrome_factors, cardiovascular_dz, liver_dz, comorbid___7, comorbid___17, ventilation_req, sepsis2, cpr, ards, co_viral_infection, co_bacterial_infection, sxs_cat___1, sxs_cat___2, sxs_cat___3, sxs_cat___4, race_final_American.Indian.Alaskan.Native, race_final_Asian, race_final_Black, race_final_Nat…	SVC(C=1, coef0=10.0, degree=1, gamma=0.1, probability=True)	0.927129	0.966706	0.652174	0.97555	0.428571	0.517241	0.75
combined_who	DecisionTree	None	TRUE	0.001	cov_vaccinated, immunocompromised, metabolicsyndrome_factors, comorbid___17, ventilation_req, ards, co_bacterial_infection, clade_who_WT, classification, age_bins, ct_bins	DecisionTreeClassifier(max_depth=20, min_samples_leaf=10, splitter='random')	0.926969	0.983353	0.478261	0.997555	0.846154	0.611111	0.801303
clinic_data	RandomForest	SMOTE	TRUE	0.001	Classification, flu_vaccinated, cov_vaccinated, immunocompromised, metabolicsyndrome_factors, ventilation_req, sepsis2, ards, co_bacterial_infection, sxs_cat___1, sxs_cat___3, age_bins	RandomForestClassifier(max_depth=50, max_features=0.1, n_estimators=500)	0.926757	0.950562	0.647059	0.956472	0.22449	0.333333	0.653831
virus_aa_1norm	GradientBoosting	None	FALSE	0.001	sex, ethnicity_final, flu_vaccinated, cov_vaccinated, pregnant_true, immunocompromised, metabolicsyndrome_factors, cardiovascular_dz, liver_dz, comorbid___7, comorbid___17, ventilation_req, sepsis2, ards, co_viral_infection, co_bacterial_infection, sxs_cat___1, sxs_cat___2, sxs_cat___3, sxs_cat___4, race_final_Asian, race_final_Black, race_final_Other, race_final_White, Classification_Isolated, C…	GradientBoostingClassifier(max_features='log2')	0.926375	0.980998	0.444444	0.992718	0.571429	0.5	0.745157
virus_aa_2norm	RandomForest	Random Oversampling	TRUE	0.001	sex, flu_vaccinated, immunocompromised, metabolicsyndrome_factors, cardiovascular_dz, comorbid___7, comorbid___17, ventilation_req, ards, sxs_cat___3, Classification_Isolated, Classification_Large.rural, Classification_Small.rural, Classification_Urban, ORF1a_T3255I, ORF1b_I1257V, S_L452R, S_D950N_S_Q954H_2Norm, age_bins	RandomForestClassifier(max_depth=10, max_features=0.25, n_estimators=10)	0.925431	0.978622	0.555556	0.987864	0.5	0.526316	0.75769
virus_aa_1norm	RandomForest	Random Oversampling	FALSE	0.001	sex, ethnicity_final, flu_vaccinated, cov_vaccinated, pregnant_true, immunocompromised, metabolicsyndrome_factors, cardiovascular_dz, liver_dz, comorbid___7, comorbid___17, ventilation_req, sepsis2, ards, co_viral_infection, co_bacterial_infection, sxs_cat___1, sxs_cat___2, sxs_cat___3, sxs_cat___4, race_final_Asian, race_final_Black, race_final_Other, race_final_White, Classification_Isolated, C…	RandomForestClassifier(max_features=0.1, n_estimators=10)	0.925162	0.983373	0.555556	0.992718	0.625	0.588235	0.789875
virus_aa_pw	NeuralNetwork	SMOTE	TRUE	0.001	sex, flu_vaccinated, immunocompromised, metabolicsyndrome_factors, cardiovascular_dz, comorbid___7, comorbid___17, ventilation_req, ards, sxs_cat___3, Classification_Isolated, Classification_Large.rural, Classification_Small.rural, Classification_Urban, ORF1a_T3255I, ORF1b_I1257V, S_L452R, S_T478K, age_bins	MLPClassifier(hidden_layer_sizes=(100, 50), max_iter=10000)	0.925027	0.973872	0.555556	0.98301	0.416667	0.47619	0.731396
virus_aa_2norm	SVC	Random Oversampling	TRUE	0.001	sex, flu_vaccinated, immunocompromised, metabolicsyndrome_factors, cardiovascular_dz, comorbid___7, comorbid___17, ventilation_req, ards, sxs_cat___3, Classification_Isolated, Classification_Large.rural, Classification_Small.rural, Classification_Urban, ORF1a_T3255I, ORF1b_I1257V, S_L452R, S_D950N_S_Q954H_2Norm, age_bins	SVC(C=1, coef0=10.0, degree=1, gamma=0.1, probability=True)	0.924218	0.954869	0.777778	0.958738	0.291667	0.424242	0.700378
combined_who	ExtraTrees	SMOTE	TRUE	0.001	cov_vaccinated, immunocompromised, metabolicsyndrome_factors, comorbid___17, ventilation_req, ards, co_bacterial_infection, clade_who_WT, classification, age_bins, ct_bins	ExtraTreesClassifier(criterion='entropy', max_depth=20, max_features='log2', n_estimators=1000)	0.924046	0.959572	0.73913	0.96577	0.377778	0.5	0.739467
virus_aa_1norm	MLP	Random Oversampling	FALSE	0.001	sex, ethnicity_final, flu_vaccinated, cov_vaccinated, pregnant_true, immunocompromised, metabolicsyndrome_factors, cardiovascular_dz, liver_dz, comorbid___7, comorbid___17, ventilation_req, sepsis2, ards, co_viral_infection, co_bacterial_infection, sxs_cat___1, sxs_cat___2, sxs_cat___3, sxs_cat___4, race_final_Asian, race_final_Black, race_final_Other, race_final_White, Classification_Isolated, C…	MLPClassifier(alpha=0.001, hidden_layer_sizes=(50, 35, 25), learning_rate='adaptive', max_iter=100000)	0.923948	0.978622	0.666667	0.985437	0.5	0.571429	0.780233
virus_aa_1norm	SVC	Random Oversampling	TRUE	0.001	sex, flu_vaccinated, immunocompromised, metabolicsyndrome_factors, cardiovascular_dz, comorbid___7, comorbid___17, ventilation_req, ards, sxs_cat___3, Classification_Isolated, Classification_Large.rural, Classification_Small.rural, Classification_Urban, ORF1a_T3255I, ORF1b_I1257V, S_L452R, S_D950N_S_Q954H_1Norm, age_bins	SVC(C=1, coef0=10.0, degree=1, gamma=0.1, probability=True)	0.923679	0.954869	0.777778	0.958738	0.291667	0.424242	0.700378
combined_aa	RandomForest	Random Oversampling	TRUE	0.001	sex, flu_vaccinated, immunocompromised, metabolicsyndrome_factors, cardiovascular_dz, comorbid___7, comorbid___17, ventilation_req, ards, sxs_cat___3, Classification_Isolated, Classification_Large.rural, Classification_Small.rural, Classification_Urban, ORF1a_T3255I, ORF1b_I1257V, S_L452R, S_T478K, age_bins	RandomForestClassifier(criterion='entropy', max_depth=10, max_features=0.1, n_estimators=300)	0.923679	0.983373	0.555556	0.992718	0.625	0.588235	0.789875
combined_aa	MLP	Random Oversampling	FALSE	0.001	sex, ethnicity_final, flu_vaccinated, cov_vaccinated, pregnant_true, immunocompromised, metabolicsyndrome_factors, cardiovascular_dz, liver_dz, comorbid___7, comorbid___17, ventilation_req, sepsis2, ards, co_viral_infection, co_bacterial_infection, sxs_cat___1, sxs_cat___2, sxs_cat___3, sxs_cat___4, race_final_Asian, race_final_Black, race_final_Other, race_final_White, Classification_Isolated, C…	MLPClassifier(alpha=0.001, hidden_layer_sizes=(70, 50, 35), max_iter=100000)	0.923679	0.969121	0.555556	0.978155	0.357143	0.434783	0.709455
combined_aa	DecisionTree	SMOTE	TRUE	0.001	sex, flu_vaccinated, immunocompromised, metabolicsyndrome_factors, cardiovascular_dz, comorbid___7, comorbid___17, ventilation_req, ards, sxs_cat___3, Classification_Isolated, Classification_Large.rural, Classification_Small.rural, Classification_Urban, ORF1a_T3255I, ORF1b_I1257V, S_L452R, S_T478K, age_bins	DecisionTreeClassifier(max_depth=10, min_samples_leaf=10)	0.923544	0.952494	0.666667	0.958738	0.26087	0.375	0.675154
combined_who	NaiveBayes	None	FALSE	0.001	sex, ethnicity_final, flu_vaccinated, cov_vaccinated, pregnant_true, immunocompromised, metabolicsyndrome_factors, cardiovascular_dz, liver_dz, comorbid___7, comorbid___17, ventilation_req, sepsis2, cpr, ards, co_viral_infection, co_bacterial_infection, sxs_cat___1, sxs_cat___2, sxs_cat___3, sxs_cat___4, race_final_American.Indian.Alaskan.Native, race_final_Asian, race_final_Black, race_final_Nat…	GaussianNB()	0.923461	0.098692	0.956522	0.0745721	0.0282413	0.0548628	0.0967496
combined_who	LogisticRegression	SMOTE	FALSE	0.001	sex, ethnicity_final, flu_vaccinated, cov_vaccinated, pregnant_true, immunocompromised, metabolicsyndrome_factors, cardiovascular_dz, liver_dz, comorbid___7, comorbid___17, ventilation_req, sepsis2, cpr, ards, co_viral_infection, co_bacterial_infection, sxs_cat___1, sxs_cat___2, sxs_cat___3, sxs_cat___4, race_final_American.Indian.Alaskan.Native, race_final_Asian, race_final_Black, race_final_Nat…	LogisticRegression(C=5, max_iter=10000, penalty='l1', solver='saga')	0.923355	0.950059	0.782609	0.954768	0.327273	0.461538	0.717677
virus_aa_pw	GradientBoosting	None	FALSE	0.001	sex, ethnicity_final, flu_vaccinated, cov_vaccinated, pregnant_true, immunocompromised, metabolicsyndrome_factors, cardiovascular_dz, liver_dz, comorbid___7, comorbid___17, ventilation_req, sepsis2, ards, co_viral_infection, co_bacterial_infection, sxs_cat___1, sxs_cat___2, sxs_cat___3, sxs_cat___4, race_final_Asian, race_final_Black, race_final_Other, race_final_White, Classification_Isolated, C…	GradientBoostingClassifier(learning_rate=0.2, max_depth=2, max_features='log2', n_estimators=50)	0.922869	0.978622	0.444444	0.990291	0.5	0.470588	0.72984
clinic_data	SVC	Random Oversampling	FALSE	0.001	sex, ethnicity_final, Classification, flu_vaccinated, cov_vaccinated, pregnant_true, immunocompromised, metabolicsyndrome_factors, cardiovascular_dz, liver_dz, comorbid___7, comorbid___17, ventilation_req, sepsis2, cpr, ards, co_viral_infection, co_bacterial_infection, sxs_cat___1, sxs_cat___2, sxs_cat___3, sxs_cat___4, race_American Indian/Alaskan Native, race_Asian, race_Black, race_Native Hawa…	SVC(C=1, coef0=10.0, degree=1, gamma=0.1, probability=True)	0.92231	0.962921	0.705882	0.967927	0.3	0.421053	0.70095
virus_aa_2norm	NeuralNetwork	Random Oversampling	FALSE	0.001	sex, ethnicity_final, flu_vaccinated, cov_vaccinated, pregnant_true, immunocompromised, metabolicsyndrome_factors, cardiovascular_dz, liver_dz, comorbid___7, comorbid___17, ventilation_req, sepsis2, ards, co_viral_infection, co_bacterial_infection, sxs_cat___1, sxs_cat___2, sxs_cat___3, sxs_cat___4, race_final_Asian, race_final_Black, race_final_Other, race_final_White, Classification_Isolated, C…	MLPClassifier(hidden_layer_sizes=(100, 50), max_iter=10000)	0.921521	0.966746	0.666667	0.973301	0.352941	0.461538	0.722191
combined_who	RandomForest	Random Oversampling	FALSE	0.001	sex, ethnicity_final, flu_vaccinated, cov_vaccinated, pregnant_true, immunocompromised, metabolicsyndrome_factors, cardiovascular_dz, liver_dz, comorbid___7, comorbid___17, ventilation_req, sepsis2, cpr, ards, co_viral_infection, co_bacterial_infection, sxs_cat___1, sxs_cat___2, sxs_cat___3, sxs_cat___4, race_final_American.Indian.Alaskan.Native, race_final_Asian, race_final_Black, race_final_Nat…	RandomForestClassifier(max_features=0.1, n_estimators=10)	0.921016	0.978597	0.347826	0.996333	0.727273	0.470588	0.729833
combined_who	NaiveBayes	Random Oversampling	FALSE	0.001	sex, ethnicity_final, flu_vaccinated, cov_vaccinated, pregnant_true, immunocompromised, metabolicsyndrome_factors, cardiovascular_dz, liver_dz, comorbid___7, comorbid___17, ventilation_req, sepsis2, cpr, ards, co_viral_infection, co_bacterial_infection, sxs_cat___1, sxs_cat___2, sxs_cat___3, sxs_cat___4, race_final_American.Indian.Alaskan.Native, race_final_Asian, race_final_Black, race_final_Nat…	GaussianNB()	0.920618	0.0856124	0.956522	0.0611247	0.0278481	0.0541205	0.0845977
combined_who	GradientBoosting	Random Oversampling	FALSE	0.001	sex, ethnicity_final, flu_vaccinated, cov_vaccinated, pregnant_true, immunocompromised, metabolicsyndrome_factors, cardiovascular_dz, liver_dz, comorbid___7, comorbid___17, ventilation_req, sepsis2, cpr, ards, co_viral_infection, co_bacterial_infection, sxs_cat___1, sxs_cat___2, sxs_cat___3, sxs_cat___4, race_final_American.Indian.Alaskan.Native, race_final_Asian, race_final_Black, race_final_Nat…	GradientBoostingClassifier(max_depth=5, max_features='log2', n_estimators=500)	0.920006	0.978597	0.521739	0.991443	0.631579	0.571429	0.780226
virus_aa_pw	NeuralNetwork	Random Oversampling	FALSE	0.001	sex, ethnicity_final, flu_vaccinated, cov_vaccinated, pregnant_true, immunocompromised, metabolicsyndrome_factors, cardiovascular_dz, liver_dz, comorbid___7, comorbid___17, ventilation_req, sepsis2, ards, co_viral_infection, co_bacterial_infection, sxs_cat___1, sxs_cat___2, sxs_cat___3, sxs_cat___4, race_final_Asian, race_final_Black, race_final_Other, race_final_White, Classification_Isolated, C…	MLPClassifier(hidden_layer_sizes=(100, 50), max_iter=10000)	0.919633	0.971496	0.666667	0.978155	0.4	0.5	0.742665
virus_aa_2norm	MLP	Random Oversampling	FALSE	0.001	sex, ethnicity_final, flu_vaccinated, cov_vaccinated, pregnant_true, immunocompromised, metabolicsyndrome_factors, cardiovascular_dz, liver_dz, comorbid___7, comorbid___17, ventilation_req, sepsis2, ards, co_viral_infection, co_bacterial_infection, sxs_cat___1, sxs_cat___2, sxs_cat___3, sxs_cat___4, race_final_Asian, race_final_Black, race_final_Other, race_final_White, Classification_Isolated, C…	MLPClassifier(hidden_layer_sizes=(30, 20, 12), learning_rate='adaptive', max_iter=100000)	0.919364	0.966746	0.666667	0.973301	0.352941	0.461538	0.722191
clinic_data	SVC	None	FALSE	0.001	sex, ethnicity_final, Classification, flu_vaccinated, cov_vaccinated, pregnant_true, immunocompromised, metabolicsyndrome_factors, cardiovascular_dz, liver_dz, comorbid___7, comorbid___17, ventilation_req, sepsis2, cpr, ards, co_viral_infection, co_bacterial_infection, sxs_cat___1, sxs_cat___2, sxs_cat___3, sxs_cat___4, race_American Indian/Alaskan Native, race_Asian, race_Black, race_Native Hawa…	SVC(C=0.01, coef0=10.0, degree=1, gamma=0.1, kernel='linear', probability=True)	0.919042	0.980899	0	1	0	0	0.495179
combined_aa	GradientBoosting	SMOTE	TRUE	0.001	sex, flu_vaccinated, immunocompromised, metabolicsyndrome_factors, cardiovascular_dz, comorbid___7, comorbid___17, ventilation_req, ards, sxs_cat___3, Classification_Isolated, Classification_Large.rural, Classification_Small.rural, Classification_Urban, ORF1a_T3255I, ORF1b_I1257V, S_L452R, S_T478K, age_bins	GradientBoostingClassifier(learning_rate=0.2, max_depth=5, max_features='log2', n_estimators=150)	0.918554	0.983373	0.555556	0.992718	0.625	0.588235	0.789875
virus_aa_1norm	DecisionTree	SMOTE	TRUE	0.001	sex, flu_vaccinated, immunocompromised, metabolicsyndrome_factors, cardiovascular_dz, comorbid___7, comorbid___17, ventilation_req, ards, sxs_cat___3, Classification_Isolated, Classification_Large.rural, Classification_Small.rural, Classification_Urban, ORF1a_T3255I, ORF1b_I1257V, S_L452R, S_D950N_S_Q954H_1Norm, age_bins	DecisionTreeClassifier(min_samples_leaf=10, min_samples_split=5)	0.917745	0.952494	0.555556	0.961165	0.238095	0.333333	0.654351
virus_aa_1norm	GradientBoosting	SMOTE	FALSE	0.001	sex, ethnicity_final, flu_vaccinated, cov_vaccinated, pregnant_true, immunocompromised, metabolicsyndrome_factors, cardiovascular_dz, liver_dz, comorbid___7, comorbid___17, ventilation_req, sepsis2, ards, co_viral_infection, co_bacterial_infection, sxs_cat___1, sxs_cat___2, sxs_cat___3, sxs_cat___4, race_final_Asian, race_final_Black, race_final_Other, race_final_White, Classification_Isolated, C…	GradientBoostingClassifier(max_depth=4, max_features='log2', n_estimators=500)	0.917745	0.969121	0.444444	0.980583	0.333333	0.380952	0.682559
virus_aa_pw	SVC	SMOTE	FALSE	0.001	sex, ethnicity_final, flu_vaccinated, cov_vaccinated, pregnant_true, immunocompromised, metabolicsyndrome_factors, cardiovascular_dz, liver_dz, comorbid___7, comorbid___17, ventilation_req, sepsis2, ards, co_viral_infection, co_bacterial_infection, sxs_cat___1, sxs_cat___2, sxs_cat___3, sxs_cat___4, race_final_Asian, race_final_Black, race_final_Other, race_final_White, Classification_Isolated, C…	SVC(C=1, coef0=10.0, degree=1, gamma=0.1, probability=True)	0.915318	0.976247	0.333333	0.990291	0.428571	0.375	0.681447
combined_aa	SVC	SMOTE	FALSE	0.001	sex, ethnicity_final, flu_vaccinated, cov_vaccinated, pregnant_true, immunocompromised, metabolicsyndrome_factors, cardiovascular_dz, liver_dz, comorbid___7, comorbid___17, ventilation_req, sepsis2, ards, co_viral_infection, co_bacterial_infection, sxs_cat___1, sxs_cat___2, sxs_cat___3, sxs_cat___4, race_final_Asian, race_final_Black, race_final_Other, race_final_White, Classification_Isolated, C…	SVC(C=1, coef0=10.0, degree=1, gamma=0.1, probability=True)	0.914779	0.976247	0.333333	0.990291	0.428571	0.375	0.681447
virus_aa_pw	DecisionTree	SMOTE	TRUE	0.001	sex, flu_vaccinated, immunocompromised, metabolicsyndrome_factors, cardiovascular_dz, comorbid___7, comorbid___17, ventilation_req, ards, sxs_cat___3, Classification_Isolated, Classification_Large.rural, Classification_Small.rural, Classification_Urban, ORF1a_T3255I, ORF1b_I1257V, S_L452R, S_T478K, age_bins	DecisionTreeClassifier(min_samples_leaf=10, min_samples_split=5, splitter='random')	0.914779	0.950119	0.555556	0.958738	0.227273	0.322581	0.648343
combined_who	MLP	SMOTE	FALSE	0.001	sex, ethnicity_final, flu_vaccinated, cov_vaccinated, pregnant_true, immunocompromised, metabolicsyndrome_factors, cardiovascular_dz, liver_dz, comorbid___7, comorbid___17, ventilation_req, sepsis2, cpr, ards, co_viral_infection, co_bacterial_infection, sxs_cat___1, sxs_cat___2, sxs_cat___3, sxs_cat___4, race_final_American.Indian.Alaskan.Native, race_final_Asian, race_final_Black, race_final_Nat…	MLPClassifier(activation='tanh', alpha=0.001, hidden_layer_sizes=(70, 50, 35), learning_rate='adaptive', max_iter=100000)	0.914532	0.972652	0.652174	0.981663	0.5	0.566038	0.775959
combined_aa	NeuralNetwork	Random Oversampling	FALSE	0.001	sex, ethnicity_final, flu_vaccinated, cov_vaccinated, pregnant_true, immunocompromised, metabolicsyndrome_factors, cardiovascular_dz, liver_dz, comorbid___7, comorbid___17, ventilation_req, sepsis2, ards, co_viral_infection, co_bacterial_infection, sxs_cat___1, sxs_cat___2, sxs_cat___3, sxs_cat___4, race_final_Asian, race_final_Black, race_final_Other, race_final_White, Classification_Isolated, C…	MLPClassifier(alpha=0.01, hidden_layer_sizes=(100, 50), max_iter=10000)	0.9137	0.957245	0.666667	0.963592	0.285714	0.4	0.688916
combined_who	SVC	Random Oversampling	TRUE	0.001	cov_vaccinated, immunocompromised, metabolicsyndrome_factors, comorbid___17, ventilation_req, ards, co_bacterial_infection, clade_who_WT, classification, age_bins, ct_bins	SVC(C=0.1, coef0=10.0, degree=5, gamma=0.1, kernel='poly', probability=True)	0.913416	0.958383	0.565217	0.969438	0.342105	0.42623	0.702319
virus_aa_2norm	RandomForest	Random Oversampling	FALSE	0.001	sex, ethnicity_final, flu_vaccinated, cov_vaccinated, pregnant_true, immunocompromised, metabolicsyndrome_factors, cardiovascular_dz, liver_dz, comorbid___7, comorbid___17, ventilation_req, sepsis2, ards, co_viral_infection, co_bacterial_infection, sxs_cat___1, sxs_cat___2, sxs_cat___3, sxs_cat___4, race_final_Asian, race_final_Black, race_final_Other, race_final_White, Classification_Isolated, C…	RandomForestClassifier(max_features=0.1, n_estimators=10)	0.912891	0.978622	0.333333	0.992718	0.5	0.4	0.694559
virus_aa_1norm	SVC	SMOTE	FALSE	0.001	sex, ethnicity_final, flu_vaccinated, cov_vaccinated, pregnant_true, immunocompromised, metabolicsyndrome_factors, cardiovascular_dz, liver_dz, comorbid___7, comorbid___17, ventilation_req, sepsis2, ards, co_viral_infection, co_bacterial_infection, sxs_cat___1, sxs_cat___2, sxs_cat___3, sxs_cat___4, race_final_Asian, race_final_Black, race_final_Other, race_final_White, Classification_Isolated, C…	SVC(C=1, coef0=10.0, degree=1, gamma=0.1, probability=True)	0.912621	0.976247	0.333333	0.990291	0.428571	0.375	0.681447
virus_aa_2norm	DecisionTree	SMOTE	TRUE	0.001	sex, flu_vaccinated, immunocompromised, metabolicsyndrome_factors, cardiovascular_dz, comorbid___7, comorbid___17, ventilation_req, ards, sxs_cat___3, Classification_Isolated, Classification_Large.rural, Classification_Small.rural, Classification_Urban, ORF1a_T3255I, ORF1b_I1257V, S_L452R, S_D950N_S_Q954H_2Norm, age_bins	DecisionTreeClassifier(max_depth=20, min_samples_leaf=10)	0.912621	0.940618	0.555556	0.949029	0.192308	0.285714	0.627368
clinic_data	GradientBoosting	Random Oversampling	FALSE	0.001	sex, ethnicity_final, Classification, flu_vaccinated, cov_vaccinated, pregnant_true, immunocompromised, metabolicsyndrome_factors, cardiovascular_dz, liver_dz, comorbid___7, comorbid___17, ventilation_req, sepsis2, cpr, ards, co_viral_infection, co_bacterial_infection, sxs_cat___1, sxs_cat___2, sxs_cat___3, sxs_cat___4, race_American Indian/Alaskan Native, race_Asian, race_Black, race_Native Hawa…	GradientBoostingClassifier(learning_rate=0.2, max_depth=5, max_features='log2', n_estimators=700)	0.912371	0.980899	0.411765	0.991982	0.5	0.451613	0.720947
virus_aa_2norm	SVC	SMOTE	FALSE	0.001	sex, ethnicity_final, flu_vaccinated, cov_vaccinated, pregnant_true, immunocompromised, metabolicsyndrome_factors, cardiovascular_dz, liver_dz, comorbid___7, comorbid___17, ventilation_req, sepsis2, ards, co_viral_infection, co_bacterial_infection, sxs_cat___1, sxs_cat___2, sxs_cat___3, sxs_cat___4, race_final_Asian, race_final_Black, race_final_Other, race_final_White, Classification_Isolated, C…	SVC(C=1, coef0=10.0, degree=1, gamma=0.1, probability=True)	0.912352	0.976247	0.333333	0.990291	0.428571	0.375	0.681447
combined_aa	MLP	SMOTE	TRUE	0.001	sex, flu_vaccinated, immunocompromised, metabolicsyndrome_factors, cardiovascular_dz, comorbid___7, comorbid___17, ventilation_req, ards, sxs_cat___3, Classification_Isolated, Classification_Large.rural, Classification_Small.rural, Classification_Urban, ORF1a_T3255I, ORF1b_I1257V, S_L452R, S_T478K, age_bins	MLPClassifier(hidden_layer_sizes=(70, 50, 35), max_iter=100000)	0.911543	0.973872	0.555556	0.98301	0.416667	0.47619	0.731396
combined_who	MLP	Random Oversampling	TRUE	0.001	cov_vaccinated, immunocompromised, metabolicsyndrome_factors, comorbid___17, ventilation_req, ards, co_bacterial_infection, clade_who_WT, classification, age_bins, ct_bins	MLPClassifier(alpha=0.001, hidden_layer_sizes=(50, 35, 25), max_iter=100000)	0.911396	0.971463	0.521739	0.984108	0.48	0.5	0.742656
virus_aa_1norm	NeuralNetwork	Random Oversampling	FALSE	0.001	sex, ethnicity_final, flu_vaccinated, cov_vaccinated, pregnant_true, immunocompromised, metabolicsyndrome_factors, cardiovascular_dz, liver_dz, comorbid___7, comorbid___17, ventilation_req, sepsis2, ards, co_viral_infection, co_bacterial_infection, sxs_cat___1, sxs_cat___2, sxs_cat___3, sxs_cat___4, race_final_Asian, race_final_Black, race_final_Other, race_final_White, Classification_Isolated, C…	MLPClassifier(alpha=0.001, hidden_layer_sizes=(100, 50), max_iter=10000)	0.911273	0.964371	0.666667	0.970874	0.333333	0.444444	0.71302
virus_aa_1norm	MLP	Random Oversampling	TRUE	0.001	sex, flu_vaccinated, immunocompromised, metabolicsyndrome_factors, cardiovascular_dz, comorbid___7, comorbid___17, ventilation_req, ards, sxs_cat___3, Classification_Isolated, Classification_Large.rural, Classification_Small.rural, Classification_Urban, ORF1a_T3255I, ORF1b_I1257V, S_L452R, S_D950N_S_Q954H_1Norm, age_bins	MLPClassifier(activation='tanh', hidden_layer_sizes=(70, 50, 35), learning_rate='adaptive', max_iter=100000)	0.910734	0.964371	0.555556	0.973301	0.3125	0.4	0.69082
virus_aa_1norm	NeuralNetwork	None	FALSE	0.001	sex, ethnicity_final, flu_vaccinated, cov_vaccinated, pregnant_true, immunocompromised, metabolicsyndrome_factors, cardiovascular_dz, liver_dz, comorbid___7, comorbid___17, ventilation_req, sepsis2, ards, co_viral_infection, co_bacterial_infection, sxs_cat___1, sxs_cat___2, sxs_cat___3, sxs_cat___4, race_final_Asian, race_final_Black, race_final_Other, race_final_White, Classification_Isolated, C…	MLPClassifier(activation='logistic', alpha=0.01, hidden_layer_sizes=(100, 50), max_iter=10000)	0.909924	0.973872	0.666667	0.980583	0.428571	0.521739	0.754154
combined_who	GradientBoosting	SMOTE	FALSE	0.001	sex, ethnicity_final, flu_vaccinated, cov_vaccinated, pregnant_true, immunocompromised, metabolicsyndrome_factors, cardiovascular_dz, liver_dz, comorbid___7, comorbid___17, ventilation_req, sepsis2, cpr, ards, co_viral_infection, co_bacterial_infection, sxs_cat___1, sxs_cat___2, sxs_cat___3, sxs_cat___4, race_final_American.Indian.Alaskan.Native, race_final_Asian, race_final_Black, race_final_Nat…	GradientBoostingClassifier(learning_rate=0.2, max_depth=5, max_features='log2', n_estimators=500)	0.909748	0.977408	0.608696	0.987775	0.583333	0.595745	0.792062
combined_aa	MLP	None	FALSE	0.001	sex, ethnicity_final, flu_vaccinated, cov_vaccinated, pregnant_true, immunocompromised, metabolicsyndrome_factors, cardiovascular_dz, liver_dz, comorbid___7, comorbid___17, ventilation_req, sepsis2, ards, co_viral_infection, co_bacterial_infection, sxs_cat___1, sxs_cat___2, sxs_cat___3, sxs_cat___4, race_final_Asian, race_final_Black, race_final_Other, race_final_White, Classification_Isolated, C…	MLPClassifier(activation='tanh', alpha=0.001, hidden_layer_sizes=(10, 7, 3), max_iter=100000)	0.909385	0.966746	0.666667	0.973301	0.352941	0.461538	0.722191
combined_aa	RandomForest	Random Oversampling	FALSE	0.001	sex, ethnicity_final, flu_vaccinated, cov_vaccinated, pregnant_true, immunocompromised, metabolicsyndrome_factors, cardiovascular_dz, liver_dz, comorbid___7, comorbid___17, ventilation_req, sepsis2, ards, co_viral_infection, co_bacterial_infection, sxs_cat___1, sxs_cat___2, sxs_cat___3, sxs_cat___4, race_final_Asian, race_final_Black, race_final_Other, race_final_White, Classification_Isolated, C…	RandomForestClassifier(max_features=0.1, n_estimators=10)	0.908981	0.978622	0.222222	0.995146	0.5	0.307692	0.648418
virus_aa_pw	GradientBoosting	SMOTE	FALSE	0.001	sex, ethnicity_final, flu_vaccinated, cov_vaccinated, pregnant_true, immunocompromised, metabolicsyndrome_factors, cardiovascular_dz, liver_dz, comorbid___7, comorbid___17, ventilation_req, sepsis2, ards, co_viral_infection, co_bacterial_infection, sxs_cat___1, sxs_cat___2, sxs_cat___3, sxs_cat___4, race_final_Asian, race_final_Black, race_final_Other, race_final_White, Classification_Isolated, C…	GradientBoostingClassifier(learning_rate=0.2, max_depth=5, max_features='log2', n_estimators=150)	0.908576	0.961995	0.222222	0.978155	0.181818	0.2	0.590268
combined_aa	GradientBoosting	None	FALSE	0.001	sex, ethnicity_final, flu_vaccinated, cov_vaccinated, pregnant_true, immunocompromised, metabolicsyndrome_factors, cardiovascular_dz, liver_dz, comorbid___7, comorbid___17, ventilation_req, sepsis2, ards, co_viral_infection, co_bacterial_infection, sxs_cat___1, sxs_cat___2, sxs_cat___3, sxs_cat___4, race_final_Asian, race_final_Black, race_final_Other, race_final_White, Classification_Isolated, C…	GradientBoostingClassifier(max_depth=4, max_features='log2')	0.907228	0.983373	0.222222	1	1	0.363636	0.677606
clinic_data	NeuralNetwork	SMOTE	TRUE	0.001	Classification, flu_vaccinated, cov_vaccinated, immunocompromised, metabolicsyndrome_factors, ventilation_req, sepsis2, ards, co_bacterial_infection, sxs_cat___1, sxs_cat___3, age_bins	MLPClassifier(activation='tanh', hidden_layer_sizes=(100, 50), max_iter=10000)	0.906037	0.94382	0.647059	0.949599	0.2	0.305556	0.638141
virus_aa_pw	DecisionTree	SMOTE	FALSE	0.001	sex, ethnicity_final, flu_vaccinated, cov_vaccinated, pregnant_true, immunocompromised, metabolicsyndrome_factors, cardiovascular_dz, liver_dz, comorbid___7, comorbid___17, ventilation_req, sepsis2, ards, co_viral_infection, co_bacterial_infection, sxs_cat___1, sxs_cat___2, sxs_cat___3, sxs_cat___4, race_final_Asian, race_final_Black, race_final_Other, race_final_White, Classification_Isolated, C…	DecisionTreeClassifier(max_depth=10, min_samples_leaf=10, min_samples_split=5, splitter='random')	0.905205	0.945368	0.444444	0.956311	0.181818	0.258065	0.614852
virus_aa_1norm	DecisionTree	SMOTE	FALSE	0.001	sex, ethnicity_final, flu_vaccinated, cov_vaccinated, pregnant_true, immunocompromised, metabolicsyndrome_factors, cardiovascular_dz, liver_dz, comorbid___7, comorbid___17, ventilation_req, sepsis2, ards, co_viral_infection, co_bacterial_infection, sxs_cat___1, sxs_cat___2, sxs_cat___3, sxs_cat___4, race_final_Asian, race_final_Black, race_final_Other, race_final_White, Classification_Isolated, C…	DecisionTreeClassifier(max_depth=10, min_samples_leaf=10, min_samples_split=10, splitter='random')	0.904396	0.952494	0.444444	0.963592	0.210526	0.285714	0.630572
combined_aa	NeuralNetwork	None	FALSE	0.001	sex, ethnicity_final, flu_vaccinated, cov_vaccinated, pregnant_true, immunocompromised, metabolicsyndrome_factors, cardiovascular_dz, liver_dz, comorbid___7, comorbid___17, ventilation_req, sepsis2, ards, co_viral_infection, co_bacterial_infection, sxs_cat___1, sxs_cat___2, sxs_cat___3, sxs_cat___4, race_final_Asian, race_final_Black, race_final_Other, race_final_White, Classification_Isolated, C…	MLPClassifier(activation='logistic', alpha=0.01, hidden_layer_sizes=(100, 50), max_iter=10000)	0.903452	0.969121	0.666667	0.975728	0.375	0.48	0.732044
virus_aa_2norm	DecisionTree	SMOTE	FALSE	0.001	sex, ethnicity_final, flu_vaccinated, cov_vaccinated, pregnant_true, immunocompromised, metabolicsyndrome_factors, cardiovascular_dz, liver_dz, comorbid___7, comorbid___17, ventilation_req, sepsis2, ards, co_viral_infection, co_bacterial_infection, sxs_cat___1, sxs_cat___2, sxs_cat___3, sxs_cat___4, race_final_Asian, race_final_Black, race_final_Other, race_final_White, Classification_Isolated, C…	DecisionTreeClassifier(max_depth=10, min_samples_leaf=10, min_samples_split=10, splitter='random')	0.903317	0.950119	0.444444	0.961165	0.2	0.275862	0.625016
virus_aa_pw	NeuralNetwork	None	FALSE	0.001	sex, ethnicity_final, flu_vaccinated, cov_vaccinated, pregnant_true, immunocompromised, metabolicsyndrome_factors, cardiovascular_dz, liver_dz, comorbid___7, comorbid___17, ventilation_req, sepsis2, ards, co_viral_infection, co_bacterial_infection, sxs_cat___1, sxs_cat___2, sxs_cat___3, sxs_cat___4, race_final_Asian, race_final_Black, race_final_Other, race_final_White, Classification_Isolated, C…	MLPClassifier(activation='logistic', alpha=0.01, hidden_layer_sizes=(100, 50), max_iter=10000)	0.902643	0.961995	0.666667	0.968447	0.315789	0.428571	0.704458
clinic_data	SVC	None	TRUE	0.001	Classification, flu_vaccinated, cov_vaccinated, immunocompromised, metabolicsyndrome_factors, ventilation_req, sepsis2, ards, co_bacterial_infection, sxs_cat___1, sxs_cat___3, age_bins	SVC(C=0.01, coef0=10.0, degree=1, gamma=0.1, kernel='poly', probability=True)	0.902466	0.980899	0	1	0	0	0.495179
clinic_data	NeuralNetwork	SMOTE	FALSE	0.001	sex, ethnicity_final, Classification, flu_vaccinated, cov_vaccinated, pregnant_true, immunocompromised, metabolicsyndrome_factors, cardiovascular_dz, liver_dz, comorbid___7, comorbid___17, ventilation_req, sepsis2, cpr, ards, co_viral_infection, co_bacterial_infection, sxs_cat___1, sxs_cat___2, sxs_cat___3, sxs_cat___4, race_American Indian/Alaskan Native, race_Asian, race_Black, race_Native Hawa…	MLPClassifier(activation='tanh', alpha=0.01, hidden_layer_sizes=(100, 50), max_iter=10000)	0.902197	0.964045	0.470588	0.973654	0.258065	0.333333	0.657429
virus_aa_2norm	MLP	None	FALSE	0.001	sex, ethnicity_final, flu_vaccinated, cov_vaccinated, pregnant_true, immunocompromised, metabolicsyndrome_factors, cardiovascular_dz, liver_dz, comorbid___7, comorbid___17, ventilation_req, sepsis2, ards, co_viral_infection, co_bacterial_infection, sxs_cat___1, sxs_cat___2, sxs_cat___3, sxs_cat___4, race_final_Asian, race_final_Black, race_final_Other, race_final_White, Classification_Isolated, C…	MLPClassifier(activation='tanh', hidden_layer_sizes=(70, 50, 35), learning_rate='invscaling', max_iter=100000)	0.901564	0.971496	0.666667	0.978155	0.4	0.5	0.742665
clinic_data	MLP	SMOTE	FALSE	0.001	sex, ethnicity_final, Classification, flu_vaccinated, cov_vaccinated, pregnant_true, immunocompromised, metabolicsyndrome_factors, cardiovascular_dz, liver_dz, comorbid___7, comorbid___17, ventilation_req, sepsis2, cpr, ards, co_viral_infection, co_bacterial_infection, sxs_cat___1, sxs_cat___2, sxs_cat___3, sxs_cat___4, race_American Indian/Alaskan Native, race_Asian, race_Black, race_Native Hawa…	MLPClassifier(hidden_layer_sizes=(70, 50, 35), learning_rate='adaptive', max_iter=100000)	0.898356	0.960674	0.588235	0.967927	0.263158	0.363636	0.671673
virus_aa_pw	LogisticRegression	Random Oversampling	FALSE	0.001	sex, ethnicity_final, flu_vaccinated, cov_vaccinated, pregnant_true, immunocompromised, metabolicsyndrome_factors, cardiovascular_dz, liver_dz, comorbid___7, comorbid___17, ventilation_req, sepsis2, ards, co_viral_infection, co_bacterial_infection, sxs_cat___1, sxs_cat___2, sxs_cat___3, sxs_cat___4, race_final_Asian, race_final_Black, race_final_Other, race_final_White, Classification_Isolated, C…	LogisticRegression(C=20, max_iter=10000, solver='saga')	0.89698	0.952494	0.666667	0.958738	0.26087	0.375	0.675154
clinic_data	MLP	SMOTE	TRUE	0.001	Classification, flu_vaccinated, cov_vaccinated, immunocompromised, metabolicsyndrome_factors, ventilation_req, sepsis2, ards, co_bacterial_infection, sxs_cat___1, sxs_cat___3, age_bins	MLPClassifier(activation='tanh', hidden_layer_sizes=(70, 50, 35), learning_rate='adaptive', max_iter=100000)	0.896469	0.935955	0.647059	0.941581	0.177419	0.278481	0.622486
combined_aa	LogisticRegression	Random Oversampling	FALSE	0.001	sex, ethnicity_final, flu_vaccinated, cov_vaccinated, pregnant_true, immunocompromised, metabolicsyndrome_factors, cardiovascular_dz, liver_dz, comorbid___7, comorbid___17, ventilation_req, sepsis2, ards, co_viral_infection, co_bacterial_infection, sxs_cat___1, sxs_cat___2, sxs_cat___3, sxs_cat___4, race_final_Asian, race_final_Black, race_final_Other, race_final_White, Classification_Isolated, C…	LogisticRegression(C=20, max_iter=10000, solver='saga')	0.89644	0.952494	0.666667	0.958738	0.26087	0.375	0.675154
virus_aa_2norm	NeuralNetwork	None	FALSE	0.001	sex, ethnicity_final, flu_vaccinated, cov_vaccinated, pregnant_true, immunocompromised, metabolicsyndrome_factors, cardiovascular_dz, liver_dz, comorbid___7, comorbid___17, ventilation_req, sepsis2, ards, co_viral_infection, co_bacterial_infection, sxs_cat___1, sxs_cat___2, sxs_cat___3, sxs_cat___4, race_final_Asian, race_final_Black, race_final_Other, race_final_White, Classification_Isolated, C…	MLPClassifier(activation='logistic', alpha=0.01, hidden_layer_sizes=(100, 50), max_iter=10000)	0.895901	0.964371	0.666667	0.970874	0.333333	0.444444	0.71302
virus_aa_1norm	LogisticRegression	Random Oversampling	FALSE	0.001	sex, ethnicity_final, flu_vaccinated, cov_vaccinated, pregnant_true, immunocompromised, metabolicsyndrome_factors, cardiovascular_dz, liver_dz, comorbid___7, comorbid___17, ventilation_req, sepsis2, ards, co_viral_infection, co_bacterial_infection, sxs_cat___1, sxs_cat___2, sxs_cat___3, sxs_cat___4, race_final_Asian, race_final_Black, race_final_Other, race_final_White, Classification_Isolated, C…	LogisticRegression(C=20, max_iter=10000, solver='saga')	0.895631	0.952494	0.666667	0.958738	0.26087	0.375	0.675154
virus_aa_2norm	LogisticRegression	Random Oversampling	FALSE	0.001	sex, ethnicity_final, flu_vaccinated, cov_vaccinated, pregnant_true, immunocompromised, metabolicsyndrome_factors, cardiovascular_dz, liver_dz, comorbid___7, comorbid___17, ventilation_req, sepsis2, ards, co_viral_infection, co_bacterial_infection, sxs_cat___1, sxs_cat___2, sxs_cat___3, sxs_cat___4, race_final_Asian, race_final_Black, race_final_Other, race_final_White, Classification_Isolated, C…	LogisticRegression(C=20, max_iter=10000, solver='saga')	0.895092	0.952494	0.666667	0.958738	0.26087	0.375	0.675154
combined_who	NeuralNetwork	Random Oversampling	FALSE	0.001	sex, ethnicity_final, flu_vaccinated, cov_vaccinated, pregnant_true, immunocompromised, metabolicsyndrome_factors, cardiovascular_dz, liver_dz, comorbid___7, comorbid___17, ventilation_req, sepsis2, cpr, ards, co_viral_infection, co_bacterial_infection, sxs_cat___1, sxs_cat___2, sxs_cat___3, sxs_cat___4, race_final_American.Indian.Alaskan.Native, race_final_Asian, race_final_Black, race_final_Nat…	MLPClassifier(hidden_layer_sizes=(100, 50), max_iter=10000)	0.893537	0.977408	0.391304	0.993888	0.642857	0.486486	0.737468
virus_aa_2norm	MLP	SMOTE	TRUE	0.001	sex, flu_vaccinated, immunocompromised, metabolicsyndrome_factors, cardiovascular_dz, comorbid___7, comorbid___17, ventilation_req, ards, sxs_cat___3, Classification_Isolated, Classification_Large.rural, Classification_Small.rural, Classification_Urban, ORF1a_T3255I, ORF1b_I1257V, S_L452R, S_D950N_S_Q954H_2Norm, age_bins	MLPClassifier(alpha=0.001, hidden_layer_sizes=(30, 20, 12), learning_rate='adaptive', max_iter=100000)	0.892395	0.966746	0.555556	0.975728	0.333333	0.416667	0.699776
virus_aa_2norm	MLP	SMOTE	FALSE	0.001	sex, ethnicity_final, flu_vaccinated, cov_vaccinated, pregnant_true, immunocompromised, metabolicsyndrome_factors, cardiovascular_dz, liver_dz, comorbid___7, comorbid___17, ventilation_req, sepsis2, ards, co_viral_infection, co_bacterial_infection, sxs_cat___1, sxs_cat___2, sxs_cat___3, sxs_cat___4, race_final_Asian, race_final_Black, race_final_Other, race_final_White, Classification_Isolated, C…	MLPClassifier(alpha=0.001, hidden_layer_sizes=(70, 50, 35), max_iter=100000)	0.892395	0.966746	0.444444	0.978155	0.307692	0.363636	0.673282
virus_aa_pw	MLP	None	FALSE	0.001	sex, ethnicity_final, flu_vaccinated, cov_vaccinated, pregnant_true, immunocompromised, metabolicsyndrome_factors, cardiovascular_dz, liver_dz, comorbid___7, comorbid___17, ventilation_req, sepsis2, ards, co_viral_infection, co_bacterial_infection, sxs_cat___1, sxs_cat___2, sxs_cat___3, sxs_cat___4, race_final_Asian, race_final_Black, race_final_Other, race_final_White, Classification_Isolated, C…	MLPClassifier(activation='tanh', alpha=0.001, hidden_layer_sizes=(50, 35, 25), max_iter=100000)	0.892395	0.971496	0.666667	0.978155	0.4	0.5	0.742665
virus_aa_1norm	MLP	SMOTE	TRUE	0.001	sex, flu_vaccinated, immunocompromised, metabolicsyndrome_factors, cardiovascular_dz, comorbid___7, comorbid___17, ventilation_req, ards, sxs_cat___3, Classification_Isolated, Classification_Large.rural, Classification_Small.rural, Classification_Urban, ORF1a_T3255I, ORF1b_I1257V, S_L452R, S_D950N_S_Q954H_1Norm, age_bins	MLPClassifier(alpha=0.001, hidden_layer_sizes=(50, 35, 25), max_iter=100000)	0.891046	0.973872	0.555556	0.98301	0.416667	0.47619	0.731396
combined_who	GradientBoosting	SMOTE	TRUE	0.001	cov_vaccinated, immunocompromised, metabolicsyndrome_factors, comorbid___17, ventilation_req, ards, co_bacterial_infection, clade_who_WT, classification, age_bins, ct_bins	GradientBoostingClassifier(max_depth=5, max_features='log2', n_estimators=500)	0.890879	0.953627	0.608696	0.963325	0.318182	0.41791	0.696881
combined_aa	DecisionTree	SMOTE	FALSE	0.001	sex, ethnicity_final, flu_vaccinated, cov_vaccinated, pregnant_true, immunocompromised, metabolicsyndrome_factors, cardiovascular_dz, liver_dz, comorbid___7, comorbid___17, ventilation_req, sepsis2, ards, co_viral_infection, co_bacterial_infection, sxs_cat___1, sxs_cat___2, sxs_cat___3, sxs_cat___4, race_final_Asian, race_final_Black, race_final_Other, race_final_White, Classification_Isolated, C…	DecisionTreeClassifier(max_depth=20, min_samples_leaf=10, splitter='random')	0.889563	0.928741	0.444444	0.93932	0.137931	0.210526	0.586606
clinic_data	NeuralNetwork	Random Oversampling	FALSE	0.001	sex, ethnicity_final, Classification, flu_vaccinated, cov_vaccinated, pregnant_true, immunocompromised, metabolicsyndrome_factors, cardiovascular_dz, liver_dz, comorbid___7, comorbid___17, ventilation_req, sepsis2, cpr, ards, co_viral_infection, co_bacterial_infection, sxs_cat___1, sxs_cat___2, sxs_cat___3, sxs_cat___4, race_American Indian/Alaskan Native, race_Asian, race_Black, race_Native Hawa…	MLPClassifier(max_iter=10000)	0.885756	0.982022	0.647059	0.988545	0.52381	0.578947	0.784881
clinic_data	LogisticRegression	SMOTE	FALSE	0.001	sex, ethnicity_final, Classification, flu_vaccinated, cov_vaccinated, pregnant_true, immunocompromised, metabolicsyndrome_factors, cardiovascular_dz, liver_dz, comorbid___7, comorbid___17, ventilation_req, sepsis2, cpr, ards, co_viral_infection, co_bacterial_infection, sxs_cat___1, sxs_cat___2, sxs_cat___3, sxs_cat___4, race_American Indian/Alaskan Native, race_Asian, race_Black, race_Native Hawa…	LogisticRegression(C=10, max_iter=10000, penalty='l1', solver='liblinear')	0.885014	0.917978	0.647059	0.923253	0.141026	0.231579	0.594128
virus_aa_1norm	NaiveBayes	SMOTE	TRUE	0.001	sex, flu_vaccinated, immunocompromised, metabolicsyndrome_factors, cardiovascular_dz, comorbid___7, comorbid___17, ventilation_req, ards, sxs_cat___3, Classification_Isolated, Classification_Large.rural, Classification_Small.rural, Classification_Urban, ORF1a_T3255I, ORF1b_I1257V, S_L452R, S_D950N_S_Q954H_1Norm, age_bins	GaussianNB()	0.883225	0.914489	0.777778	0.917476	0.170732	0.28	0.617273
virus_aa_2norm	NaiveBayes	SMOTE	TRUE	0.001	sex, flu_vaccinated, immunocompromised, metabolicsyndrome_factors, cardiovascular_dz, comorbid___7, comorbid___17, ventilation_req, ards, sxs_cat___3, Classification_Isolated, Classification_Large.rural, Classification_Small.rural, Classification_Urban, ORF1a_T3255I, ORF1b_I1257V, S_L452R, S_D950N_S_Q954H_2Norm, age_bins	GaussianNB()	0.883225	0.914489	0.777778	0.917476	0.170732	0.28	0.617273
combined_aa	NaiveBayes	SMOTE	TRUE	0.001	sex, flu_vaccinated, immunocompromised, metabolicsyndrome_factors, cardiovascular_dz, comorbid___7, comorbid___17, ventilation_req, ards, sxs_cat___3, Classification_Isolated, Classification_Large.rural, Classification_Small.rural, Classification_Urban, ORF1a_T3255I, ORF1b_I1257V, S_L452R, S_T478K, age_bins	GaussianNB()	0.879989	0.914489	0.777778	0.917476	0.170732	0.28	0.617273
virus_aa_pw	NaiveBayes	SMOTE	TRUE	0.001	sex, flu_vaccinated, immunocompromised, metabolicsyndrome_factors, cardiovascular_dz, comorbid___7, comorbid___17, ventilation_req, ards, sxs_cat___3, Classification_Isolated, Classification_Large.rural, Classification_Small.rural, Classification_Urban, ORF1a_T3255I, ORF1b_I1257V, S_L452R, S_T478K, age_bins	GaussianNB()	0.879989	0.914489	0.777778	0.917476	0.170732	0.28	0.617273
clinic_data	MLP	Random Oversampling	FALSE	0.001	sex, ethnicity_final, Classification, flu_vaccinated, cov_vaccinated, pregnant_true, immunocompromised, metabolicsyndrome_factors, cardiovascular_dz, liver_dz, comorbid___7, comorbid___17, ventilation_req, sepsis2, cpr, ards, co_viral_infection, co_bacterial_infection, sxs_cat___1, sxs_cat___2, sxs_cat___3, sxs_cat___4, race_American Indian/Alaskan Native, race_Asian, race_Black, race_Native Hawa…	MLPClassifier(alpha=0.001, hidden_layer_sizes=(70, 50, 35), learning_rate='adaptive', max_iter=100000)	0.879085	0.980899	0.588235	0.988545	0.5	0.540541	0.765394
virus_aa_2norm	NeuralNetwork	SMOTE	FALSE	0.001	sex, ethnicity_final, flu_vaccinated, cov_vaccinated, pregnant_true, immunocompromised, metabolicsyndrome_factors, cardiovascular_dz, liver_dz, comorbid___7, comorbid___17, ventilation_req, sepsis2, ards, co_viral_infection, co_bacterial_infection, sxs_cat___1, sxs_cat___2, sxs_cat___3, sxs_cat___4, race_final_Asian, race_final_Black, race_final_Other, race_final_White, Classification_Isolated, C…	MLPClassifier(alpha=0.001, hidden_layer_sizes=(100, 50), max_iter=10000)	0.878371	0.957245	0.444444	0.968447	0.235294	0.307692	0.642817
clinic_data	GradientBoosting	SMOTE	FALSE	0.001	sex, ethnicity_final, Classification, flu_vaccinated, cov_vaccinated, pregnant_true, immunocompromised, metabolicsyndrome_factors, cardiovascular_dz, liver_dz, comorbid___7, comorbid___17, ventilation_req, sepsis2, cpr, ards, co_viral_infection, co_bacterial_infection, sxs_cat___1, sxs_cat___2, sxs_cat___3, sxs_cat___4, race_American Indian/Alaskan Native, race_Asian, race_Black, race_Native Hawa…	GradientBoostingClassifier(max_depth=5, max_features='log2', n_estimators=700)	0.876053	0.967416	0.529412	0.975945	0.3	0.382979	0.683122
virus_aa_2norm	GradientBoosting	SMOTE	FALSE	0.001	sex, ethnicity_final, flu_vaccinated, cov_vaccinated, pregnant_true, immunocompromised, metabolicsyndrome_factors, cardiovascular_dz, liver_dz, comorbid___7, comorbid___17, ventilation_req, sepsis2, ards, co_viral_infection, co_bacterial_infection, sxs_cat___1, sxs_cat___2, sxs_cat___3, sxs_cat___4, race_final_Asian, race_final_Black, race_final_Other, race_final_White, Classification_Isolated, C…	GradientBoostingClassifier(learning_rate=0.2, max_depth=5, max_features='log2', n_estimators=150)	0.875405	0.976247	0.333333	0.990291	0.428571	0.375	0.681447
virus_aa_1norm	NeuralNetwork	SMOTE	FALSE	0.001	sex, ethnicity_final, flu_vaccinated, cov_vaccinated, pregnant_true, immunocompromised, metabolicsyndrome_factors, cardiovascular_dz, liver_dz, comorbid___7, comorbid___17, ventilation_req, sepsis2, ards, co_viral_infection, co_bacterial_infection, sxs_cat___1, sxs_cat___2, sxs_cat___3, sxs_cat___4, race_final_Asian, race_final_Black, race_final_Other, race_final_White, Classification_Isolated, C…	MLPClassifier(hidden_layer_sizes=(100, 50), max_iter=10000)	0.875135	0.954869	0.333333	0.968447	0.1875	0.24	0.608372
virus_aa_pw	NeuralNetwork	SMOTE	FALSE	0.001	sex, ethnicity_final, flu_vaccinated, cov_vaccinated, pregnant_true, immunocompromised, metabolicsyndrome_factors, cardiovascular_dz, liver_dz, comorbid___7, comorbid___17, ventilation_req, sepsis2, ards, co_viral_infection, co_bacterial_infection, sxs_cat___1, sxs_cat___2, sxs_cat___3, sxs_cat___4, race_final_Asian, race_final_Black, race_final_Other, race_final_White, Classification_Isolated, C…	MLPClassifier(hidden_layer_sizes=(100, 50), max_iter=10000)	0.872438	0.952494	0.333333	0.966019	0.176471	0.230769	0.60313
clinic_data	DecisionTree	None	TRUE	0.001	Classification, flu_vaccinated, cov_vaccinated, immunocompromised, metabolicsyndrome_factors, ventilation_req, sepsis2, ards, co_bacterial_infection, sxs_cat___1, sxs_cat___3, age_bins	DecisionTreeClassifier(min_samples_leaf=10, min_samples_split=10, splitter='random')	0.869753	0.988764	0.588235	0.996564	0.769231	0.666667	0.830476
clinic_data	KNN	SMOTE	FALSE	0.001	sex, ethnicity_final, Classification, flu_vaccinated, cov_vaccinated, pregnant_true, immunocompromised, metabolicsyndrome_factors, cardiovascular_dz, liver_dz, comorbid___7, comorbid___17, ventilation_req, sepsis2, cpr, ards, co_viral_infection, co_bacterial_infection, sxs_cat___1, sxs_cat___2, sxs_cat___3, sxs_cat___4, race_American Indian/Alaskan Native, race_Asian, race_Black, race_Native Hawa…	KNeighborsClassifier(n_neighbors=7, weights='distance')	0.868203	0.922472	0.705882	0.92669	0.157895	0.258065	0.608582
combined_aa	MLP	SMOTE	FALSE	0.001	sex, ethnicity_final, flu_vaccinated, cov_vaccinated, pregnant_true, immunocompromised, metabolicsyndrome_factors, cardiovascular_dz, liver_dz, comorbid___7, comorbid___17, ventilation_req, sepsis2, ards, co_viral_infection, co_bacterial_infection, sxs_cat___1, sxs_cat___2, sxs_cat___3, sxs_cat___4, race_final_Asian, race_final_Black, race_final_Other, race_final_White, Classification_Isolated, C…	MLPClassifier(alpha=0.001, hidden_layer_sizes=(70, 50, 35), learning_rate='adaptive', max_iter=100000)	0.868123	0.961995	0.333333	0.975728	0.230769	0.272727	0.626608
clinic_data	ExtraTrees	Random Oversampling	TRUE	0.001	Classification, flu_vaccinated, cov_vaccinated, immunocompromised, metabolicsyndrome_factors, ventilation_req, sepsis2, ards, co_bacterial_infection, sxs_cat___1, sxs_cat___3, age_bins	ExtraTreesClassifier(criterion='entropy', max_features='log2')	0.866855	0.977528	0.470588	0.9874	0.421053	0.444444	0.716488
combined_aa	SVC	None	TRUE	0.001	sex, flu_vaccinated, immunocompromised, metabolicsyndrome_factors, cardiovascular_dz, comorbid___7, comorbid___17, ventilation_req, ards, sxs_cat___3, Classification_Isolated, Classification_Large.rural, Classification_Small.rural, Classification_Urban, ORF1a_T3255I, ORF1b_I1257V, S_L452R, S_T478K, age_bins	SVC(C=0.001, coef0=10.0, degree=1, gamma=0.1, kernel='poly', probability=True)	0.864887	0.978622	0	1	0	0	0.494598
virus_aa_pw	SVC	None	TRUE	0.001	sex, flu_vaccinated, immunocompromised, metabolicsyndrome_factors, cardiovascular_dz, comorbid___7, comorbid___17, ventilation_req, ards, sxs_cat___3, Classification_Isolated, Classification_Large.rural, Classification_Small.rural, Classification_Urban, ORF1a_T3255I, ORF1b_I1257V, S_L452R, S_T478K, age_bins	SVC(C=0.001, coef0=10.0, degree=1, gamma=0.1, kernel='poly', probability=True)	0.864887	0.978622	0	1	0	0	0.494598
clinic_data	NaiveBayes	SMOTE	FALSE	0.001	sex, ethnicity_final, Classification, flu_vaccinated, cov_vaccinated, pregnant_true, immunocompromised, metabolicsyndrome_factors, cardiovascular_dz, liver_dz, comorbid___7, comorbid___17, ventilation_req, sepsis2, cpr, ards, co_viral_infection, co_bacterial_infection, sxs_cat___1, sxs_cat___2, sxs_cat___3, sxs_cat___4, race_American Indian/Alaskan Native, race_Asian, race_Black, race_Native Hawa…	GaussianNB()	0.861364	0.211236	0.882353	0.198167	0.020979	0.0409836	0.185568
combined_aa	NeuralNetwork	SMOTE	FALSE	0.001	sex, ethnicity_final, flu_vaccinated, cov_vaccinated, pregnant_true, immunocompromised, metabolicsyndrome_factors, cardiovascular_dz, liver_dz, comorbid___7, comorbid___17, ventilation_req, sepsis2, ards, co_viral_infection, co_bacterial_infection, sxs_cat___1, sxs_cat___2, sxs_cat___3, sxs_cat___4, race_final_Asian, race_final_Black, race_final_Other, race_final_White, Classification_Isolated, C…	MLPClassifier(alpha=0.001, hidden_layer_sizes=(100, 50), max_iter=10000)	0.855178	0.952494	0.333333	0.966019	0.176471	0.230769	0.60313
clinic_data	ExtraTrees	SMOTE	TRUE	0.001	Classification, flu_vaccinated, cov_vaccinated, immunocompromised, metabolicsyndrome_factors, ventilation_req, sepsis2, ards, co_bacterial_infection, sxs_cat___1, sxs_cat___3, age_bins	ExtraTreesClassifier(criterion='entropy', max_features='log2', n_estimators=1500)	0.849538	0.947191	0.588235	0.954181	0.2	0.298507	0.635535
virus_aa_1norm	MLP	SMOTE	FALSE	0.001	sex, ethnicity_final, flu_vaccinated, cov_vaccinated, pregnant_true, immunocompromised, metabolicsyndrome_factors, cardiovascular_dz, liver_dz, comorbid___7, comorbid___17, ventilation_req, sepsis2, ards, co_viral_infection, co_bacterial_infection, sxs_cat___1, sxs_cat___2, sxs_cat___3, sxs_cat___4, race_final_Asian, race_final_Black, race_final_Other, race_final_White, Classification_Isolated, C…	MLPClassifier(alpha=0.001, hidden_layer_sizes=(70, 50, 35), learning_rate='invscaling', max_iter=100000)	0.849515	0.952494	0.222222	0.968447	0.133333	0.166667	0.571108
clinic_data	SVC	SMOTE	TRUE	0.001	Classification, flu_vaccinated, cov_vaccinated, immunocompromised, metabolicsyndrome_factors, ventilation_req, sepsis2, ards, co_bacterial_infection, sxs_cat___1, sxs_cat___3, age_bins	SVC(C=1, coef0=10.0, degree=5, gamma=0.1, kernel='poly', probability=True)	0.848359	0.941573	0.529412	0.949599	0.169811	0.257143	0.613367
virus_aa_pw	MLP	SMOTE	FALSE	0.001	sex, ethnicity_final, flu_vaccinated, cov_vaccinated, pregnant_true, immunocompromised, metabolicsyndrome_factors, cardiovascular_dz, liver_dz, comorbid___7, comorbid___17, ventilation_req, sepsis2, ards, co_viral_infection, co_bacterial_infection, sxs_cat___1, sxs_cat___2, sxs_cat___3, sxs_cat___4, race_final_Asian, race_final_Black, race_final_Other, race_final_White, Classification_Isolated, C…	MLPClassifier(hidden_layer_sizes=(70, 50, 35), max_iter=100000)	0.846278	0.954869	0.333333	0.968447	0.1875	0.24	0.608372
virus_aa_pw	LogisticRegression	SMOTE	FALSE	0.001	sex, ethnicity_final, flu_vaccinated, cov_vaccinated, pregnant_true, immunocompromised, metabolicsyndrome_factors, cardiovascular_dz, liver_dz, comorbid___7, comorbid___17, ventilation_req, sepsis2, ards, co_viral_infection, co_bacterial_infection, sxs_cat___1, sxs_cat___2, sxs_cat___3, sxs_cat___4, race_final_Asian, race_final_Black, race_final_Other, race_final_White, Classification_Isolated, C…	LogisticRegression(C=10, max_iter=10000, solver='saga')	0.830367	0.947743	0.222222	0.963592	0.117647	0.153846	0.563443
virus_aa_1norm	LogisticRegression	SMOTE	FALSE	0.001	sex, ethnicity_final, flu_vaccinated, cov_vaccinated, pregnant_true, immunocompromised, metabolicsyndrome_factors, cardiovascular_dz, liver_dz, comorbid___7, comorbid___17, ventilation_req, sepsis2, ards, co_viral_infection, co_bacterial_infection, sxs_cat___1, sxs_cat___2, sxs_cat___3, sxs_cat___4, race_final_Asian, race_final_Black, race_final_Other, race_final_White, Classification_Isolated, C…	LogisticRegression(C=10, max_iter=10000, solver='liblinear')	0.830367	0.947743	0.222222	0.963592	0.117647	0.153846	0.563443
virus_aa_2norm	LogisticRegression	SMOTE	FALSE	0.001	sex, ethnicity_final, flu_vaccinated, cov_vaccinated, pregnant_true, immunocompromised, metabolicsyndrome_factors, cardiovascular_dz, liver_dz, comorbid___7, comorbid___17, ventilation_req, sepsis2, ards, co_viral_infection, co_bacterial_infection, sxs_cat___1, sxs_cat___2, sxs_cat___3, sxs_cat___4, race_final_Asian, race_final_Black, race_final_Other, race_final_White, Classification_Isolated, C…	LogisticRegression(C=10, max_iter=10000, solver='liblinear')	0.830367	0.947743	0.222222	0.963592	0.117647	0.153846	0.563443
combined_who	KNN	SMOTE	TRUE	0.001	cov_vaccinated, immunocompromised, metabolicsyndrome_factors, comorbid___17, ventilation_req, ards, co_bacterial_infection, clade_who_WT, classification, age_bins, ct_bins	KNeighborsClassifier(n_neighbors=7, weights='distance')	0.829303	0.96195	0.521739	0.974328	0.363636	0.428571	0.704446
clinic_data	DecisionTree	SMOTE	FALSE	0.001	sex, ethnicity_final, Classification, flu_vaccinated, cov_vaccinated, pregnant_true, immunocompromised, metabolicsyndrome_factors, cardiovascular_dz, liver_dz, comorbid___7, comorbid___17, ventilation_req, sepsis2, cpr, ards, co_viral_infection, co_bacterial_infection, sxs_cat___1, sxs_cat___2, sxs_cat___3, sxs_cat___4, race_American Indian/Alaskan Native, race_Asian, race_Black, race_Native Hawa…	DecisionTreeClassifier(max_depth=20, min_samples_leaf=2, min_samples_split=10, splitter='random')	0.825854	0.952809	0.470588	0.962199	0.195122	0.275862	0.625736
combined_aa	LogisticRegression	SMOTE	FALSE	0.001	sex, ethnicity_final, flu_vaccinated, cov_vaccinated, pregnant_true, immunocompromised, metabolicsyndrome_factors, cardiovascular_dz, liver_dz, comorbid___7, comorbid___17, ventilation_req, sepsis2, ards, co_viral_infection, co_bacterial_infection, sxs_cat___1, sxs_cat___2, sxs_cat___3, sxs_cat___4, race_final_Asian, race_final_Black, race_final_Other, race_final_White, Classification_Isolated, C…	LogisticRegression(C=20, max_iter=10000, solver='liblinear')	0.823355	0.947743	0.333333	0.961165	0.157895	0.214286	0.593629
combined_aa	DecisionTree	Random Oversampling	FALSE	0.001	sex, ethnicity_final, flu_vaccinated, cov_vaccinated, pregnant_true, immunocompromised, metabolicsyndrome_factors, cardiovascular_dz, liver_dz, comorbid___7, comorbid___17, ventilation_req, sepsis2, ards, co_viral_infection, co_bacterial_infection, sxs_cat___1, sxs_cat___2, sxs_cat___3, sxs_cat___4, race_final_Asian, race_final_Black, race_final_Other, race_final_White, Classification_Isolated, C…	DecisionTreeClassifier(max_depth=10, min_samples_leaf=10, min_samples_split=5)	0.822681	0.947743	0.666667	0.953883	0.24	0.352941	0.662857
virus_aa_1norm	DecisionTree	Random Oversampling	FALSE	0.001	sex, ethnicity_final, flu_vaccinated, cov_vaccinated, pregnant_true, immunocompromised, metabolicsyndrome_factors, cardiovascular_dz, liver_dz, comorbid___7, comorbid___17, ventilation_req, sepsis2, ards, co_viral_infection, co_bacterial_infection, sxs_cat___1, sxs_cat___2, sxs_cat___3, sxs_cat___4, race_final_Asian, race_final_Black, race_final_Other, race_final_White, Classification_Isolated, C…	DecisionTreeClassifier(max_depth=30, min_samples_leaf=10, min_samples_split=10)	0.822681	0.947743	0.666667	0.953883	0.24	0.352941	0.662857
virus_aa_2norm	DecisionTree	Random Oversampling	FALSE	0.001	sex, ethnicity_final, flu_vaccinated, cov_vaccinated, pregnant_true, immunocompromised, metabolicsyndrome_factors, cardiovascular_dz, liver_dz, comorbid___7, comorbid___17, ventilation_req, sepsis2, ards, co_viral_infection, co_bacterial_infection, sxs_cat___1, sxs_cat___2, sxs_cat___3, sxs_cat___4, race_final_Asian, race_final_Black, race_final_Other, race_final_White, Classification_Isolated, C…	DecisionTreeClassifier(max_depth=20, min_samples_leaf=10, min_samples_split=5)	0.822681	0.947743	0.666667	0.953883	0.24	0.352941	0.662857
virus_aa_pw	DecisionTree	Random Oversampling	FALSE	0.001	sex, ethnicity_final, flu_vaccinated, cov_vaccinated, pregnant_true, immunocompromised, metabolicsyndrome_factors, cardiovascular_dz, liver_dz, comorbid___7, comorbid___17, ventilation_req, sepsis2, ards, co_viral_infection, co_bacterial_infection, sxs_cat___1, sxs_cat___2, sxs_cat___3, sxs_cat___4, race_final_Asian, race_final_Black, race_final_Other, race_final_White, Classification_Isolated, C…	DecisionTreeClassifier(min_samples_leaf=10, min_samples_split=5)	0.822681	0.947743	0.666667	0.953883	0.24	0.352941	0.662857
virus_aa_1norm	DecisionTree	Random Oversampling	TRUE	0.001	sex, flu_vaccinated, immunocompromised, metabolicsyndrome_factors, cardiovascular_dz, comorbid___7, comorbid___17, ventilation_req, ards, sxs_cat___3, Classification_Isolated, Classification_Large.rural, Classification_Small.rural, Classification_Urban, ORF1a_T3255I, ORF1b_I1257V, S_L452R, S_D950N_S_Q954H_1Norm, age_bins	DecisionTreeClassifier(max_depth=10, min_samples_split=10, splitter='random')	0.820388	0.945368	0.666667	0.951456	0.230769	0.342857	0.657178
combined_aa	KNN	None	TRUE	0.001	sex, flu_vaccinated, immunocompromised, metabolicsyndrome_factors, cardiovascular_dz, comorbid___7, comorbid___17, ventilation_req, ards, sxs_cat___3, Classification_Isolated, Classification_Large.rural, Classification_Small.rural, Classification_Urban, ORF1a_T3255I, ORF1b_I1257V, S_L452R, S_T478K, age_bins	KNeighborsClassifier(n_neighbors=7, weights='distance')	0.819984	0.980998	0.111111	1	1	0.2	0.595192
virus_aa_pw	KNN	None	TRUE	0.001	sex, flu_vaccinated, immunocompromised, metabolicsyndrome_factors, cardiovascular_dz, comorbid___7, comorbid___17, ventilation_req, ards, sxs_cat___3, Classification_Isolated, Classification_Large.rural, Classification_Small.rural, Classification_Urban, ORF1a_T3255I, ORF1b_I1257V, S_L452R, S_T478K, age_bins	KNeighborsClassifier(n_neighbors=7, weights='distance')	0.819984	0.980998	0.111111	1	1	0.2	0.595192
combined_who	KNN	None	TRUE	0.001	cov_vaccinated, immunocompromised, metabolicsyndrome_factors, comorbid___17, ventilation_req, ards, co_bacterial_infection, clade_who_WT, classification, age_bins, ct_bins	KNeighborsClassifier(n_neighbors=7)	0.817636	0.972652	0.0434783	0.998778	0.5	0.08	0.53306
virus_aa_1norm	KNN	SMOTE	TRUE	0.001	sex, flu_vaccinated, immunocompromised, metabolicsyndrome_factors, cardiovascular_dz, comorbid___7, comorbid___17, ventilation_req, ards, sxs_cat___3, Classification_Isolated, Classification_Large.rural, Classification_Small.rural, Classification_Urban, ORF1a_T3255I, ORF1b_I1257V, S_L452R, S_D950N_S_Q954H_1Norm, age_bins	KNeighborsClassifier(n_neighbors=3)	0.815939	0.964371	0.555556	0.973301	0.3125	0.4	0.69082
virus_aa_2norm	KNN	SMOTE	TRUE	0.001	sex, flu_vaccinated, immunocompromised, metabolicsyndrome_factors, cardiovascular_dz, comorbid___7, comorbid___17, ventilation_req, ards, sxs_cat___3, Classification_Isolated, Classification_Large.rural, Classification_Small.rural, Classification_Urban, ORF1a_T3255I, ORF1b_I1257V, S_L452R, S_D950N_S_Q954H_2Norm, age_bins	KNeighborsClassifier(n_neighbors=3)	0.815939	0.964371	0.555556	0.973301	0.3125	0.4	0.69082
combined_who	KNN	Random Oversampling	TRUE	0.001	cov_vaccinated, immunocompromised, metabolicsyndrome_factors, comorbid___17, ventilation_req, ards, co_bacterial_infection, clade_who_WT, classification, age_bins, ct_bins	KNeighborsClassifier(weights='distance')	0.814978	0.972652	0.521739	0.98533	0.5	0.510638	0.748286
combined_who	DecisionTree	Random Oversampling	TRUE	0.001	cov_vaccinated, immunocompromised, metabolicsyndrome_factors, comorbid___17, ventilation_req, ards, co_bacterial_infection, clade_who_WT, classification, age_bins, ct_bins	DecisionTreeClassifier(max_depth=10, min_samples_leaf=2, min_samples_split=10, splitter='random')	0.813543	0.934602	0.652174	0.942543	0.241935	0.352941	0.659251
combined_who	DecisionTree	SMOTE	TRUE	0.001	cov_vaccinated, immunocompromised, metabolicsyndrome_factors, comorbid___17, ventilation_req, ards, co_bacterial_infection, clade_who_WT, classification, age_bins, ct_bins	DecisionTreeClassifier(max_depth=30, min_samples_split=5)	0.803046	0.947681	0.391304	0.963325	0.230769	0.290323	0.631581
combined_who	KNN	SMOTE	FALSE	0.001	sex, ethnicity_final, flu_vaccinated, cov_vaccinated, pregnant_true, immunocompromised, metabolicsyndrome_factors, cardiovascular_dz, liver_dz, comorbid___7, comorbid___17, ventilation_req, sepsis2, cpr, ards, co_viral_infection, co_bacterial_infection, sxs_cat___1, sxs_cat___2, sxs_cat___3, sxs_cat___4, race_final_American.Indian.Alaskan.Native, race_final_Asian, race_final_Black, race_final_Nat…	KNeighborsClassifier(n_neighbors=3)	0.788668	0.963139	0.347826	0.98044	0.333333	0.340426	0.660733
clinic_data	DecisionTree	Random Oversampling	FALSE	0.001	sex, ethnicity_final, Classification, flu_vaccinated, cov_vaccinated, pregnant_true, immunocompromised, metabolicsyndrome_factors, cardiovascular_dz, liver_dz, comorbid___7, comorbid___17, ventilation_req, sepsis2, cpr, ards, co_viral_infection, co_bacterial_infection, sxs_cat___1, sxs_cat___2, sxs_cat___3, sxs_cat___4, race_American Indian/Alaskan Native, race_Asian, race_Black, race_Native Hawa…	DecisionTreeClassifier(max_depth=20)	0.787009	0.977528	0.588235	0.985109	0.434783	0.5	0.744253
combined_who	SVC	SMOTE	TRUE	0.001	cov_vaccinated, immunocompromised, metabolicsyndrome_factors, comorbid___17, ventilation_req, ards, co_bacterial_infection, clade_who_WT, classification, age_bins, ct_bins	SVC(C=0.1, coef0=10.0, degree=5, gamma=0.1, kernel='poly', probability=True)	0.786489	0.939358	0.434783	0.953545	0.208333	0.28169	0.625016
clinic_data	KNN	None	FALSE	0.001	sex, ethnicity_final, Classification, flu_vaccinated, cov_vaccinated, pregnant_true, immunocompromised, metabolicsyndrome_factors, cardiovascular_dz, liver_dz, comorbid___7, comorbid___17, ventilation_req, sepsis2, cpr, ards, co_viral_infection, co_bacterial_infection, sxs_cat___1, sxs_cat___2, sxs_cat___3, sxs_cat___4, race_American Indian/Alaskan Native, race_Asian, race_Black, race_Native Hawa…	KNeighborsClassifier(n_neighbors=7, weights='distance')	0.78428	0.982022	0.117647	0.998855	0.666667	0.2	0.595455
clinic_data	SVC	Random Oversampling	TRUE	0.001	Classification, flu_vaccinated, cov_vaccinated, immunocompromised, metabolicsyndrome_factors, ventilation_req, sepsis2, ards, co_bacterial_infection, sxs_cat___1, sxs_cat___3, age_bins	SVC(C=0.1, coef0=10.0, degree=5, gamma=0.1, kernel='poly', probability=True)	0.782831	0.964045	0.294118	0.97709	0.2	0.238095	0.609842
clinic_data	KNN	Random Oversampling	TRUE	0.001	Classification, flu_vaccinated, cov_vaccinated, immunocompromised, metabolicsyndrome_factors, ventilation_req, sepsis2, ards, co_bacterial_infection, sxs_cat___1, sxs_cat___3, age_bins	KNeighborsClassifier(n_neighbors=7, weights='distance')	0.781282	0.974157	0.411765	0.985109	0.35	0.378378	0.682591
combined_who	DecisionTree	Random Oversampling	FALSE	0.001	sex, ethnicity_final, flu_vaccinated, cov_vaccinated, pregnant_true, immunocompromised, metabolicsyndrome_factors, cardiovascular_dz, liver_dz, comorbid___7, comorbid___17, ventilation_req, sepsis2, cpr, ards, co_viral_infection, co_bacterial_infection, sxs_cat___1, sxs_cat___2, sxs_cat___3, sxs_cat___4, race_final_American.Indian.Alaskan.Native, race_final_Asian, race_final_Black, race_final_Nat…	DecisionTreeClassifier(min_samples_split=10, splitter='random')	0.778941	0.980975	0.565217	0.992665	0.684211	0.619048	0.804646
combined_who	KNN	None	FALSE	0.001	sex, ethnicity_final, flu_vaccinated, cov_vaccinated, pregnant_true, immunocompromised, metabolicsyndrome_factors, cardiovascular_dz, liver_dz, comorbid___7, comorbid___17, ventilation_req, sepsis2, cpr, ards, co_viral_infection, co_bacterial_infection, sxs_cat___1, sxs_cat___2, sxs_cat___3, sxs_cat___4, race_final_American.Indian.Alaskan.Native, race_final_Asian, race_final_Black, race_final_Nat…	KNeighborsClassifier(n_neighbors=7, weights='distance')	0.77647	0.973841	0.0434783	1	1	0.0833333	0.535032
combined_aa	DecisionTree	Random Oversampling	TRUE	0.001	sex, flu_vaccinated, immunocompromised, metabolicsyndrome_factors, cardiovascular_dz, comorbid___7, comorbid___17, ventilation_req, ards, sxs_cat___3, Classification_Isolated, Classification_Large.rural, Classification_Small.rural, Classification_Urban, ORF1a_T3255I, ORF1b_I1257V, S_L452R, S_T478K, age_bins	DecisionTreeClassifier(min_samples_split=10, splitter='random')	0.771845	0.976247	0.555556	0.985437	0.454545	0.5	0.743917
combined_aa	KNN	Random Oversampling	TRUE	0.001	sex, flu_vaccinated, immunocompromised, metabolicsyndrome_factors, cardiovascular_dz, comorbid___7, comorbid___17, ventilation_req, ards, sxs_cat___3, Classification_Isolated, Classification_Large.rural, Classification_Small.rural, Classification_Urban, ORF1a_T3255I, ORF1b_I1257V, S_L452R, S_T478K, age_bins	KNeighborsClassifier(n_neighbors=3, weights='distance')	0.77171	0.980998	0.555556	0.990291	0.555556	0.555556	0.772923
virus_aa_pw	KNN	Random Oversampling	TRUE	0.001	sex, flu_vaccinated, immunocompromised, metabolicsyndrome_factors, cardiovascular_dz, comorbid___7, comorbid___17, ventilation_req, ards, sxs_cat___3, Classification_Isolated, Classification_Large.rural, Classification_Small.rural, Classification_Urban, ORF1a_T3255I, ORF1b_I1257V, S_L452R, S_T478K, age_bins	KNeighborsClassifier(n_neighbors=3, weights='distance')	0.77171	0.980998	0.555556	0.990291	0.555556	0.555556	0.772923
virus_aa_1norm	KNN	Random Oversampling	TRUE	0.001	sex, flu_vaccinated, immunocompromised, metabolicsyndrome_factors, cardiovascular_dz, comorbid___7, comorbid___17, ventilation_req, ards, sxs_cat___3, Classification_Isolated, Classification_Large.rural, Classification_Small.rural, Classification_Urban, ORF1a_T3255I, ORF1b_I1257V, S_L452R, S_D950N_S_Q954H_1Norm, age_bins	KNeighborsClassifier(n_neighbors=3, weights='distance')	0.770496	0.978622	0.555556	0.987864	0.5	0.526316	0.75769
virus_aa_2norm	KNN	Random Oversampling	TRUE	0.001	sex, flu_vaccinated, immunocompromised, metabolicsyndrome_factors, cardiovascular_dz, comorbid___7, comorbid___17, ventilation_req, ards, sxs_cat___3, Classification_Isolated, Classification_Large.rural, Classification_Small.rural, Classification_Urban, ORF1a_T3255I, ORF1b_I1257V, S_L452R, S_D950N_S_Q954H_2Norm, age_bins	KNeighborsClassifier(n_neighbors=3, weights='distance')	0.770496	0.978622	0.555556	0.987864	0.5	0.526316	0.75769
virus_aa_pw	DecisionTree	Random Oversampling	TRUE	0.001	sex, flu_vaccinated, immunocompromised, metabolicsyndrome_factors, cardiovascular_dz, comorbid___7, comorbid___17, ventilation_req, ards, sxs_cat___3, Classification_Isolated, Classification_Large.rural, Classification_Small.rural, Classification_Urban, ORF1a_T3255I, ORF1b_I1257V, S_L452R, S_T478K, age_bins	DecisionTreeClassifier(min_samples_split=5, splitter='random')	0.766451	0.964371	0.555556	0.973301	0.3125	0.4	0.69082
virus_aa_1norm	KNN	None	TRUE	0.001	sex, flu_vaccinated, immunocompromised, metabolicsyndrome_factors, cardiovascular_dz, comorbid___7, comorbid___17, ventilation_req, ards, sxs_cat___3, Classification_Isolated, Classification_Large.rural, Classification_Small.rural, Classification_Urban, ORF1a_T3255I, ORF1b_I1257V, S_L452R, S_D950N_S_Q954H_1Norm, age_bins	KNeighborsClassifier(weights='distance')	0.766451	0.980998	0.111111	1	1	0.2	0.595192
virus_aa_2norm	KNN	None	TRUE	0.001	sex, flu_vaccinated, immunocompromised, metabolicsyndrome_factors, cardiovascular_dz, comorbid___7, comorbid___17, ventilation_req, ards, sxs_cat___3, Classification_Isolated, Classification_Large.rural, Classification_Small.rural, Classification_Urban, ORF1a_T3255I, ORF1b_I1257V, S_L452R, S_D950N_S_Q954H_2Norm, age_bins	KNeighborsClassifier()	0.765777	0.980998	0.111111	1	1	0.2	0.595192
virus_aa_2norm	DecisionTree	Random Oversampling	TRUE	0.001	sex, flu_vaccinated, immunocompromised, metabolicsyndrome_factors, cardiovascular_dz, comorbid___7, comorbid___17, ventilation_req, ards, sxs_cat___3, Classification_Isolated, Classification_Large.rural, Classification_Small.rural, Classification_Urban, ORF1a_T3255I, ORF1b_I1257V, S_L452R, S_D950N_S_Q954H_2Norm, age_bins	DecisionTreeClassifier(max_depth=20, splitter='random')	0.765237	0.961995	0.555556	0.970874	0.294118	0.384615	0.682504
combined_aa	KNN	SMOTE	FALSE	0.001	sex, ethnicity_final, flu_vaccinated, cov_vaccinated, pregnant_true, immunocompromised, metabolicsyndrome_factors, cardiovascular_dz, liver_dz, comorbid___7, comorbid___17, ventilation_req, sepsis2, ards, co_viral_infection, co_bacterial_infection, sxs_cat___1, sxs_cat___2, sxs_cat___3, sxs_cat___4, race_final_Asian, race_final_Black, race_final_Other, race_final_White, Classification_Isolated, C…	KNeighborsClassifier(n_neighbors=7, weights='distance')	0.75391	0.855107	0.555556	0.86165	0.0806452	0.140845	0.530864
virus_aa_pw	KNN	SMOTE	FALSE	0.001	sex, ethnicity_final, flu_vaccinated, cov_vaccinated, pregnant_true, immunocompromised, metabolicsyndrome_factors, cardiovascular_dz, liver_dz, comorbid___7, comorbid___17, ventilation_req, sepsis2, ards, co_viral_infection, co_bacterial_infection, sxs_cat___1, sxs_cat___2, sxs_cat___3, sxs_cat___4, race_final_Asian, race_final_Black, race_final_Other, race_final_White, Classification_Isolated, C…	KNeighborsClassifier(n_neighbors=7, weights='distance')	0.75391	0.855107	0.555556	0.86165	0.0806452	0.140845	0.530864
clinic_data	KNN	None	TRUE	0.001	Classification, flu_vaccinated, cov_vaccinated, immunocompromised, metabolicsyndrome_factors, ventilation_req, sepsis2, ards, co_bacterial_infection, sxs_cat___1, sxs_cat___3, age_bins	KNeighborsClassifier(n_neighbors=7)	0.752072	0.98427	0.176471	1	1	0.3	0.646023
virus_aa_1norm	KNN	SMOTE	FALSE	0.001	sex, ethnicity_final, flu_vaccinated, cov_vaccinated, pregnant_true, immunocompromised, metabolicsyndrome_factors, cardiovascular_dz, liver_dz, comorbid___7, comorbid___17, ventilation_req, sepsis2, ards, co_viral_infection, co_bacterial_infection, sxs_cat___1, sxs_cat___2, sxs_cat___3, sxs_cat___4, race_final_Asian, race_final_Black, race_final_Other, race_final_White, Classification_Isolated, C…	KNeighborsClassifier(n_neighbors=7, weights='distance')	0.750674	0.852732	0.555556	0.859223	0.0793651	0.138889	0.529185
virus_aa_2norm	KNN	SMOTE	FALSE	0.001	sex, ethnicity_final, flu_vaccinated, cov_vaccinated, pregnant_true, immunocompromised, metabolicsyndrome_factors, cardiovascular_dz, liver_dz, comorbid___7, comorbid___17, ventilation_req, sepsis2, ards, co_viral_infection, co_bacterial_infection, sxs_cat___1, sxs_cat___2, sxs_cat___3, sxs_cat___4, race_final_Asian, race_final_Black, race_final_Other, race_final_White, Classification_Isolated, C…	KNeighborsClassifier(n_neighbors=7, weights='distance')	0.750405	0.852732	0.555556	0.859223	0.0793651	0.138889	0.529185
combined_who	DecisionTree	SMOTE	FALSE	0.001	sex, ethnicity_final, flu_vaccinated, cov_vaccinated, pregnant_true, immunocompromised, metabolicsyndrome_factors, cardiovascular_dz, liver_dz, comorbid___7, comorbid___17, ventilation_req, sepsis2, cpr, ards, co_viral_infection, co_bacterial_infection, sxs_cat___1, sxs_cat___2, sxs_cat___3, sxs_cat___4, race_final_American.Indian.Alaskan.Native, race_final_Asian, race_final_Black, race_final_Nat…	DecisionTreeClassifier(min_samples_leaf=2, min_samples_split=5, splitter='random')	0.748246	0.958383	0.434783	0.973105	0.3125	0.363636	0.671062
clinic_data	KNN	SMOTE	TRUE	0.001	Classification, flu_vaccinated, cov_vaccinated, immunocompromised, metabolicsyndrome_factors, ventilation_req, sepsis2, ards, co_bacterial_infection, sxs_cat___1, sxs_cat___3, age_bins	KNeighborsClassifier(n_neighbors=7, weights='distance')	0.742268	0.958427	0.529412	0.966781	0.236842	0.327273	0.652912
combined_who	KNN	Random Oversampling	FALSE	0.001	sex, ethnicity_final, flu_vaccinated, cov_vaccinated, pregnant_true, immunocompromised, metabolicsyndrome_factors, cardiovascular_dz, liver_dz, comorbid___7, comorbid___17, ventilation_req, sepsis2, cpr, ards, co_viral_infection, co_bacterial_infection, sxs_cat___1, sxs_cat___2, sxs_cat___3, sxs_cat___4, race_final_American.Indian.Alaskan.Native, race_final_Asian, race_final_Black, race_final_Nat…	KNeighborsClassifier(n_neighbors=3)	0.714308	0.979786	0.347826	0.997555	0.8	0.484848	0.73727
combined_who	NaiveBayes	SMOTE	FALSE	0.001	sex, ethnicity_final, flu_vaccinated, cov_vaccinated, pregnant_true, immunocompromised, metabolicsyndrome_factors, cardiovascular_dz, liver_dz, comorbid___7, comorbid___17, ventilation_req, sepsis2, cpr, ards, co_viral_infection, co_bacterial_infection, sxs_cat___1, sxs_cat___2, sxs_cat___3, sxs_cat___4, race_final_American.Indian.Alaskan.Native, race_final_Asian, race_final_Black, race_final_Nat…	GaussianNB()	0.704449	0.227111	0.956522	0.206601	0.0327869	0.0634006	0.202753
clinic_data	KNN	Random Oversampling	FALSE	0.001	sex, ethnicity_final, Classification, flu_vaccinated, cov_vaccinated, pregnant_true, immunocompromised, metabolicsyndrome_factors, cardiovascular_dz, liver_dz, comorbid___7, comorbid___17, ventilation_req, sepsis2, cpr, ards, co_viral_infection, co_bacterial_infection, sxs_cat___1, sxs_cat___2, sxs_cat___3, sxs_cat___4, race_American Indian/Alaskan Native, race_Asian, race_Black, race_Native Hawa…	KNeighborsClassifier(n_neighbors=3)	0.670541	0.977528	0.235294	0.991982	0.363636	0.285714	0.637149
clinic_data	DecisionTree	Random Oversampling	TRUE	0.001	Classification, flu_vaccinated, cov_vaccinated, immunocompromised, metabolicsyndrome_factors, ventilation_req, sepsis2, ards, co_bacterial_infection, sxs_cat___1, sxs_cat___3, age_bins	DecisionTreeClassifier(max_depth=20, min_samples_split=10, splitter='random')	0.668553	0.968539	0.352941	0.980527	0.26087	0.3	0.641954
clinic_data	DecisionTree	SMOTE	TRUE	0.001	Classification, flu_vaccinated, cov_vaccinated, immunocompromised, metabolicsyndrome_factors, ventilation_req, sepsis2, ards, co_bacterial_infection, sxs_cat___1, sxs_cat___3, age_bins	DecisionTreeClassifier(max_depth=30, min_samples_split=10, splitter='random')	0.667172	0.931461	0.235294	0.945017	0.0769231	0.115942	0.540145
[truncated: 80 more rows]

## Sheet: Long COVID
Dataset	Model	Resampling	Feature Selection	Lasso Alpha	Selected Features	Best Model	AUROC	Accuracy	Sensitivity	Specificity	Precision	F1	F1 Macro
[truncated: 420 more rows]
